# Supplementary material for: Coral probiotics induce tissue-specific and putative beneficial microbiome restructuring in a coral-dwelling fish
Source: ISME Commun. 2025 Mar 22;5(1):ycaf052. doi: 10.1093/ismeco/ycaf052 (PMC11994995; doi:10.1093/ismeco/ycaf052)
Supplement: Supplementary_tables_18_March_25_ycaf052 [file supplementary_tables_18_march_25_ycaf052.xlsx]

## Sheet: Supplementary_table_1
Supplementary Table 1. Summary of alpha diversity metrics
Sampling_time	Tissue	Treatment	Observed_mean	Observed_median	Observed_sd	Chao1_mean	Chao1_median	Chao1_sd	Shannon_mean	Shannon_median	Shannon_sd	Simpson_mean	Simpson_median	Simpson_sd
T1	Skin	Control	2303	2254	713.897	2648.78	2363.27	772.943	4.56037	4.1592	0.991249	0.901618	0.900357	0.0680666
T1	Gills	Control	3656	4217	1540.97	4155.72	4637.88	1631.33	5.34173	6.04999	1.27286	0.937665	0.988623	0.115859
T1	Gut	Control	4239.5	4410	1672.62	5061.68	5270.99	2038.39	5.57384	6.14075	1.02715	0.959362	0.981758	0.03917
T3	Skin	Control	2277.2	2074	656.372	2525.49	2378.59	661.208	4.62361	4.73347	0.8182	0.921145	0.942256	0.0655018
T3	Skin	Probiotic	5552.17	5539	165.448	6685.07	6678.75	120.307	6.26434	6.2575	0.0716914	0.988347	0.987937	0.00086105
T3	Gills	Control	5593.17	5493.5	274.119	6710.84	6584.2	549.173	6.23116	6.29908	0.267191	0.984448	0.987347	0.00913139
T3	Gills	Probiotic	5525.83	5577.5	446.895	6547.92	6816.9	718.497	6.32198	6.37242	0.195018	0.987941	0.99079	0.0072979
T3	Gut	Control	5060	5086	719.042	6327.33	6356.51	975.014	5.43258	5.50892	0.902131	0.919394	0.951075	0.100873
T3	Gut	Probiotic	5845.83	5878.5	129.914	7137.2	7216.16	310.09	6.38184	6.39302	0.0528224	0.989893	0.98983	0.00051454
Shapiro-Wilks test results for Normal distribution of the data							Wilcoxon test results of comparison between treatments (placebo and probiotic) in T2 in Alpha diversity metrics
	W	p-value						Skin		Gills		Gut
Observed	0.83667	9.105e-07						W	p-value	W	p-value	W	p-value
Shannon	0.80535	1.293e-07					Observed	0	0.004329	18	1	5	0.04113
Simpson	0.61651	1.849e-11					Shannon	0	0.004329	15	0.6991	1	0.004329
Chao1	0.86218	5.274e-06					Simpson	0	0.004329	7	0.09307	4	0.02597
							Chao1	0	0.004329	19	0.9372	8	0.132

## Sheet: Supplementary_table_2
Supplementary table 1. Beta-diversity analysis (Adonis test) comparing between treatments for each tissue
Skin							Gills							Gut
Permanova for all sampling times (T1&T2)							Permanova for all sampling times (T1&T2)							Permanova for all sampling times (T1&T2)
	Df	Sum of Squares	R2	F	Pr (>F)			Df	Sum of Squares	R2	F	Pr (>F)			Df	Sum of Squares	R2	F	Pr (>F)
Sampling time	1	1.181	0.16587	4.754	0.002 **		Sampling time	1	0.9679	0.19691	4.8258	0.001 ***		Sampling time	1	0.8539	0.18	4.2801	0.004 **
Treatment	1	1.7158	0.24098	6.9068	0.001 ***		Treatment	1	0.1367	0.0278	0.6814	0.791		Treatment	1	0.4984	0.10505	2.4978	0.043
Residual	17	4.2232	0.59314				Residual	19	3.8107	0.77528				Residual	17	3.3918	0.71495
Total	19	7.12	1				Total	21	4.9153	1				Total	19	4.7441	1
Permanova for T2							Permanova for T2							Permanova for T2
	Df	Sum of squares	R2	F	Pr (>F)			Df	Sum of squares	R2	F	Pr (>F)			Df	Sum of squares	R2	F	Pr (>F)
Treatment	1	1.7158	0.58999	12.951	0.004 **		Treatment	1	0.13666	0.15211	1.794	0.047 *		Treatment	1	0.49836	0.30836	4.4584	0.002 **
Residual	9	1.1924	0.41001				Residual	10	0.7618	0.84789				Residual	10	1.1178	0.69164
Total	10	2.9082	1				Total	11	0.89847	1				Total	11	1.61615	1

## Sheet: Supplementary_table_3
Supplementary table 3. ASVs detected in the fish microbiome 16S amplicon data with > 99% similarity to the inoculated pBMCs
	Kingdom	Phylum	Class	Order	Family	Genus	% of identity
ASV_23208	Bacteria	Proteobacteria	Gammaproteobacteria	Pseudomonadales	Halomonadaceae	Halomonas	100
ASV_41925	Bacteria	Proteobacteria	Gammaproteobacteria	Pseudomonadales	Halomonadaceae	Halomonas	100
ASV_97815	Bacteria	Proteobacteria	Gammaproteobacteria	Pseudomonadales	Halomonadaceae	Halomonas	100
ASV_146994	Bacteria	Proteobacteria	Gammaproteobacteria	Pseudomonadales	Halomonadaceae	Halomonas	99.5
ASV_166510	Bacteria	Proteobacteria	Gammaproteobacteria	Enterobacterales	Pseudoalteromonadaceae	Pseudoalteromonas	99.5

## Sheet: Supplementary_table_4
Supplementary table 4. ANCOMBC2 results of differentially abundant ASVs between probiotic compared with placebo (reference group) (Skin)
Total differentially abundant ASVs: 2224					taxon	lfc_.Intercept.	lfc_Treatment.L	se_.Intercept.	se_Treatment.L	W_.Intercept.	W_Treatment.L	p_.Intercept.	p_Treatment.L	q_.Intercept.	q_Treatment.L	diff_.Intercept.	diff_Treatment.L	Phylum	Order	Family	Genus	Enriched (pos) /decreased (neg)	new_lab
					ASV_2	0.156673	-2.50776	0.289697	0.40975	0.540814	-6.12021	0.588636	9.34508e-10	0.993994	9.43408e-09	FALSE	TRUE	Actinobacteriota	Corynebacteriales	Nocardiaceae	Rhodococcus	neg	ASV_2 Rhodococcus
Enriched in probiotic: 731					ASV_3	0.149041	-2.38905	0.275446	0.389596	0.541091	-6.13211	0.588445	8.67194e-10	0.993994	8.77492e-09	FALSE	TRUE	Proteobacteria	Pseudomonadales	Pseudomonadaceae	Pseudomonas	neg	ASV_3 Pseudomonas
Decreased in probiotic: 1493					ASV_4	0.179684	-2.86573	0.212941	0.301203	0.84382	-9.5143	0.39877	1.82937e-21	0.993994	2.70423e-20	FALSE	TRUE	Proteobacteria	Burkholderiales	Burkholderiaceae	Ralstonia	neg	ASV_4 Ralstonia
					ASV_5	0.176291	-2.81296	0.134439	0.190189	1.31131	-14.7904	0.189754	1.69039e-49	0.993994	4.54888e-48	FALSE	TRUE	Proteobacteria	Burkholderiales	Burkholderiaceae	Cupriavidus	neg	ASV_5 Cupriavidus
					ASV_7	-0.3557	5.46288	0.163722	0.231598	-2.17259	23.5878	0.0298114	5.14734e-123	0.993994	3.49537e-121	FALSE	TRUE	Proteobacteria	Pseudomonadales	Pseudomonadaceae	Pseudomonas	pos	ASV_7 Pseudomonas
					ASV_11	-0.353015	5.42112	0.0431436	0.0610686	-8.18233	88.771	2.78415e-16	0	2.41998e-12	0	TRUE	TRUE	Firmicutes	Veillonellales-Selenomonadales	Selenomonadaceae	Mitsuokella	pos	ASV_11 Mitsuokella
					ASV_12	-0.0778624	1.14075	0.217784	0.308052	-0.357521	3.70311	0.720702	0.000212976	0.993994	0.00148436	FALSE	TRUE	Proteobacteria	Enterobacterales	Enterobacteriaceae	Escherichia-Shigella	pos	ASV_12 Escherichia-Shigella
					ASV_13	-0.276446	4.22999	0.348377	0.492734	-0.793527	8.58473	0.427471	9.10531e-18	0.993994	1.21385e-16	FALSE	TRUE	Actinobacteriota	Micrococcales	Micrococcaceae	Pseudarthrobacter	pos	ASV_13 Pseudarthrobacter
					ASV_15	-0.34213	5.25179	0.136661	0.193331	-2.50349	27.1648	0.0122977	1.69524e-162	0.993994	1.63722e-160	FALSE	TRUE	Proteobacteria	Pseudomonadales	Pseudomonadaceae	Pseudomonas	pos	ASV_15 Pseudomonas
					ASV_16	-0.14113	2.12497	0.228723	0.323522	-0.617035	6.56824	0.537212	5.0915e-11	0.993994	5.43677e-10	FALSE	TRUE	Firmicutes	Lachnospirales	Lachnospiraceae	Blautia	pos	ASV_16 Blautia
					ASV_17	-0.339356	5.20863	0.0621181	0.0879182	-5.46308	59.2441	4.67949e-08	0	3.69765e-05	0	TRUE	TRUE	Firmicutes	Veillonellales-Selenomonadales	Selenomonadaceae	Mitsuokella	pos	ASV_17 Mitsuokella
					ASV_18	0.175518	-2.80093	0.339529	0.480221	0.516947	-5.83258	0.605193	5.45771e-09	0.993994	5.36028e-08	FALSE	TRUE	Proteobacteria	Burkholderiales	Burkholderiales Incertae Sedis	2013Ark19i	neg	ASV_18 2013Ark19i
					ASV_19	-0.346918	5.32627	0.0455891	0.064536	-7.60966	82.5317	2.74812e-14	0	1.19433e-10	0	TRUE	TRUE	Firmicutes	Exiguobacterales	Exiguobacteraceae	Exiguobacterium	pos	ASV_19 Exiguobacterium
					ASV_22	-0.158853	2.40066	0.127159	0.179894	-1.24924	13.3449	0.211576	1.26838e-40	0.993994	2.83412e-39	FALSE	TRUE	Firmicutes	Lactobacillales	Lactobacillaceae	Weissella	pos	ASV_22 Weissella
					ASV_23	0.330485	-5.21164	0.297082	0.420194	1.11244	-12.403	0.265951	2.51869e-35	0.993994	5.09127e-34	FALSE	TRUE	Firmicutes	Bacillales	Bacillaceae	Bacillus	neg	ASV_23 Bacillus
					ASV_24	0.0893346	-1.46023	0.380862	0.538675	0.234559	-2.71078	0.814551	0.00671257	0.993994	0.0300906	FALSE	TRUE	Proteobacteria	Pseudomonadales	Pseudomonadaceae	Pseudomonas	neg	ASV_24 Pseudomonas
					ASV_25	-0.121034	1.81234	0.39209	0.554553	-0.30869	3.26812	0.757557	0.00108265	0.993994	0.00637132	FALSE	TRUE	Firmicutes	Brevibacillales	Brevibacillaceae	Brevibacillus	pos	ASV_25 Brevibacillus
					ASV_26	-0.320236	4.9112	0.0430516	0.0609374	-7.43843	80.5942	1.01889e-13	0	2.95207e-10	0	TRUE	TRUE	Firmicutes	Veillonellales-Selenomonadales	Selenomonadaceae	Mitsuokella	pos	ASV_26 Mitsuokella
					ASV_28	-0.319176	4.89471	0.043135	0.0610563	-7.39947	80.1671	1.36731e-13	0	2.97117e-10	0	TRUE	TRUE	Firmicutes	Veillonellales-Selenomonadales	Selenomonadaceae	Mitsuokella	pos	ASV_28 Mitsuokella
					ASV_30	-0.186098	2.82449	0.316469	0.44761	-0.588044	6.31017	0.556502	2.78738e-10	0.993994	2.89115e-09	FALSE	TRUE	Cyanobacteria	Cyanobacteriales	Prochloraceae	Prochloron P1-Palau	pos	ASV_30 Prochloron P1-Palau
					ASV_31	-0.165568	2.50513	0.185793	0.262811	-0.891141	9.53205	0.372853	1.54205e-21	0.993994	2.28339e-20	FALSE	TRUE	Firmicutes	Lactobacillales	Streptococcaceae	Streptococcus	pos	ASV_31 Streptococcus
					ASV_34	-0.310456	4.75905	0.0462688	0.0654983	-6.70983	72.6592	1.94851e-11	0	2.82274e-08	0	TRUE	TRUE	Firmicutes	Veillonellales-Selenomonadales	Selenomonadaceae	Mitsuokella	pos	ASV_34 Mitsuokella
					ASV_35	-0.310241	4.75571	0.0451114	0.0638595	-6.87721	74.4714	6.10365e-12	0	1.06106e-08	0	TRUE	TRUE	Firmicutes	Veillonellales-Selenomonadales	Selenomonadaceae	Mitsuokella	pos	ASV_35 Mitsuokella
					ASV_36	0.0897085	-1.46604	0.396674	0.561036	0.226152	-2.6131	0.821083	0.0089725	0.993994	0.0376091	FALSE	TRUE	Proteobacteria	Enterobacterales	Vibrionaceae	Vibrio	neg	ASV_36 Vibrio
					ASV_37	0.135448	-2.17759	0.2406	0.340318	0.56296	-6.3987	0.573462	1.56708e-10	0.993994	1.64474e-09	FALSE	TRUE	Firmicutes	Bacillales	Bacillaceae	Anoxybacillus	neg	ASV_37 Anoxybacillus
					ASV_39	-0.069459	1.01002	0.279666	0.395564	-0.248364	2.55337	0.803852	0.0106685	0.993994	0.0428514	FALSE	TRUE	Firmicutes	Veillonellales-Selenomonadales	Veillonellaceae	Dialister	pos	ASV_39 Dialister
					ASV_43	0.342925	-5.40517	0.393297	0.55626	0.871925	-9.71698	0.383249	2.55234e-22	0.993994	3.84487e-21	FALSE	TRUE	Proteobacteria	Unclassified	Unclassified	Unclassified	neg	ASV_43 Unclassified
					ASV_44	0.163789	-2.61847	0.420373	0.594551	0.389628	-4.40411	0.696811	1.0622e-05	0.993994	8.57253e-05	FALSE	TRUE	Firmicutes	Lactobacillales	Lactobacillaceae	Lactobacillus	neg	ASV_44 Lactobacillus
					ASV_49	-0.16853	2.55121	0.404561	0.57219	-0.416576	4.45868	0.676989	8.2467e-06	0.993994	6.74956e-05	FALSE	TRUE	Firmicutes	Lactobacillales	Streptococcaceae	Streptococcus	pos	ASV_49 Streptococcus
					ASV_50	0.168908	-2.6981	0.220455	0.311829	0.766178	-8.6525	0.44357	5.03845e-18	0.993994	6.7688e-17	FALSE	TRUE	Deinococcota	Thermales	Thermaceae	Meiothermus	neg	ASV_50 Meiothermus
					ASV_51	-0.290964	4.45583	0.0518857	0.0734461	-5.60778	60.668	2.04934e-08	0	1.78905e-05	0	TRUE	TRUE	Actinobacteriota	Micrococcales	Micrococcaceae	Pseudarthrobacter	pos	ASV_51 Pseudarthrobacter
					ASV_58	-0.290449	4.44781	0.0558403	0.0790398	-5.20141	56.2731	1.9778e-07	0	0.000143258	0	TRUE	TRUE	Proteobacteria	Pseudomonadales	Pseudomonadaceae	Pseudomonas	pos	ASV_58 Pseudomonas
					ASV_61	-0.137566	2.06952	0.187353	0.265016	-0.734264	7.80904	0.462788	5.76251e-15	0.993994	6.98574e-14	FALSE	TRUE	Firmicutes	Lachnospirales	Lachnospiraceae	Fusicatenibacter	pos	ASV_61 Fusicatenibacter
					ASV_62	-0.278348	4.25957	0.0496426	0.0702728	-5.60703	60.6147	2.05827e-08	0	1.78905e-05	0	TRUE	TRUE	Firmicutes	Veillonellales-Selenomonadales	Veillonellaceae	Dialister	pos	ASV_62 Dialister
					ASV_65	-0.0698179	1.01561	0.214091	0.302829	-0.326113	3.35372	0.744339	0.000797318	0.993994	0.00485654	FALSE	TRUE	Firmicutes	Lachnospirales	Lachnospiraceae	Agathobacter	pos	ASV_65 Agathobacter
					ASV_66	0.286511	-4.52757	0.550063	0.777959	0.52087	-5.81981	0.602457	5.89152e-09	0.993994	5.76679e-08	FALSE	TRUE	Proteobacteria	Unclassified	Unclassified	Unclassified	neg	ASV_66 Unclassified
					ASV_69	-0.132722	1.99416	0.385713	0.545535	-0.344094	3.65541	0.730776	0.000256771	0.993994	0.00176153	FALSE	TRUE	Firmicutes	Lachnospirales	Lachnospiraceae	Blautia	pos	ASV_69 Blautia
					ASV_71	0.0320042	-0.568376	0.1499	0.212053	0.213503	-2.68035	0.830934	0.00735451	0.993994	0.0323673	FALSE	TRUE	Firmicutes	Oscillospirales	Ruminococcaceae	Faecalibacterium	neg	ASV_71 Faecalibacterium
					ASV_72	0.126582	-2.03965	0.178193	0.252063	0.710362	-8.09184	0.47748	5.87682e-16	0.993994	7.40309e-15	FALSE	TRUE	Firmicutes	Lactobacillales	Lactobacillaceae	Ligilactobacillus	neg	ASV_72 Ligilactobacillus
					ASV_74	-0.0853282	1.25689	0.213391	0.301839	-0.399868	4.1641	0.689254	3.12578e-05	0.993994	0.000243017	FALSE	TRUE	Actinobacteriota	Bifidobacteriales	Bifidobacteriaceae	Bifidobacterium	pos	ASV_74 Bifidobacterium
					ASV_75	-0.178944	2.71322	0.344556	0.487331	-0.519348	5.5675	0.603518	2.58418e-08	0.993994	2.44948e-07	FALSE	TRUE	Firmicutes	Lachnospirales	Lachnospiraceae	Lachnospiraceae NK4A136 group	pos	ASV_75 Lachnospiraceae NK4A136 group
					ASV_76	-0.26764	4.09299	0.0433642	0.0613823	-6.1719	66.6802	6.74744e-10	0	8.3784e-07	0	TRUE	TRUE	Firmicutes	Lactobacillales	Lactobacillaceae	Ligilactobacillus	pos	ASV_76 Ligilactobacillus
					ASV_78	-0.273348	4.18179	0.0462183	0.0654268	-5.91428	63.9155	3.3333e-09	0	3.62163e-06	0	TRUE	TRUE	Firmicutes	Clostridia UCG-014	Unclassified	Unclassified	pos	ASV_78 Unclassified
					ASV_81	-0.251988	3.84951	0.16969	0.240038	-1.485	16.0371	0.137545	7.03354e-58	0.993994	2.20706e-56	FALSE	TRUE	Firmicutes	Bacillales	Planococcaceae	Lysinibacillus	pos	ASV_81 Lysinibacillus
					ASV_83	-0.075694	1.10702	0.124158	0.17565	-0.609656	6.30239	0.542089	2.93089e-10	0.993994	3.03639e-09	FALSE	TRUE	Proteobacteria	Pseudomonadales	Moraxellaceae	Acinetobacter	pos	ASV_83 Acinetobacter
					ASV_85	-0.155781	2.35287	0.316672	0.447897	-0.491931	5.25315	0.622768	1.49517e-07	0.993994	1.36227e-06	FALSE	TRUE	Firmicutes	Lactobacillales	Enterococcaceae	Enterococcus	pos	ASV_85 Enterococcus
					ASV_88	-0.230806	3.51999	0.255269	0.361062	-0.904166	9.74898	0.365907	1.86327e-22	0.993994	2.82645e-21	FALSE	TRUE	Proteobacteria	Pseudomonadales	Pseudomonadaceae	Pseudomonas	pos	ASV_88 Pseudomonas
					ASV_92	0.0623815	-1.04094	0.269391	0.381033	0.231565	-2.73188	0.816876	0.00629739	0.993994	0.0284495	FALSE	TRUE	Proteobacteria	Pseudomonadales	Endozoicomonadaceae	Endozoicomonas	neg	ASV_92 Endozoicomonas
					ASV_99	-0.170831	2.58701	0.21013	0.297227	-0.812981	8.70382	0.416229	3.20901e-18	0.993994	4.34466e-17	FALSE	TRUE	Firmicutes	Lachnospirales	Lachnospiraceae	[Ruminococcus] torques group	pos	ASV_99 [Ruminococcus] torques group
					ASV_101	0.0932523	-1.52117	0.20698	0.292772	0.450538	-5.19575	0.652323	2.03898e-07	0.993994	1.84612e-06	FALSE	TRUE	Proteobacteria	Burkholderiales	Comamonadaceae	Delftia	neg	ASV_101 Delftia
					ASV_102	-0.113087	1.68871	0.222038	0.314067	-0.509312	5.37691	0.610533	7.57769e-08	0.993994	6.9995e-07	FALSE	TRUE	Firmicutes	Lachnospirales	Lachnospiraceae	Dorea	pos	ASV_102 Dorea
					ASV_104	0.19316	-3.07537	0.536193	0.758345	0.360244	-4.05538	0.718665	5.00536e-05	0.993994	0.000381302	FALSE	TRUE	Proteobacteria	Enterobacterales	Vibrionaceae	Photobacterium	neg	ASV_104 Photobacterium
					ASV_105	0.23157	-3.67289	0.68536	0.969298	0.337881	-3.78923	0.735453	0.000151116	0.993994	0.00108734	FALSE	TRUE	Proteobacteria	Unclassified	Unclassified	Unclassified	neg	ASV_105 Unclassified
					ASV_108	-0.101886	1.51446	0.178114	0.251951	-0.572026	6.01095	0.567304	1.8444e-09	0.993994	1.83427e-08	FALSE	TRUE	Firmicutes	Lactobacillales	Lactobacillaceae	Lactiplantibacillus	pos	ASV_108 Lactiplantibacillus
					ASV_112	-0.100459	1.49227	0.363272	0.513799	-0.27654	2.90439	0.782133	0.0036797	0.993994	0.0181007	FALSE	TRUE	Proteobacteria	Enterobacterales	Enterobacteriaceae	Escherichia-Shigella	pos	ASV_112 Escherichia-Shigella
					ASV_113	-0.0605587	0.871566	0.218653	0.30928	-0.276963	2.81805	0.781808	0.0048316	0.993994	0.0230495	FALSE	TRUE	Firmicutes	Lachnospirales	Lachnospiraceae	Roseburia	pos	ASV_113 Roseburia
					ASV_114	0.117002	-1.89064	0.227156	0.321305	0.515075	-5.88424	0.606501	3.99879e-09	0.993994	3.93629e-08	FALSE	TRUE	Firmicutes	Lactobacillales	Lactobacillaceae	Lactobacillus	neg	ASV_114 Lactobacillus
					ASV_115	-0.203706	3.09841	0.203025	0.287179	-1.00335	10.7891	0.31569	3.87511e-27	0.993994	6.59148e-26	FALSE	TRUE	Firmicutes	Staphylococcales	Staphylococcaceae	Staphylococcus	pos	ASV_115 Staphylococcus
					ASV_119	0.109269	-1.77033	0.232879	0.329399	0.469209	-5.37444	0.63892	7.68215e-08	0.993994	7.08845e-07	FALSE	TRUE	Firmicutes	Staphylococcales	Staphylococcaceae	Staphylococcus	neg	ASV_119 Staphylococcus
					ASV_121	0.281105	-4.44347	0.175517	0.248278	1.60158	-17.8971	0.109248	1.24149e-71	0.993994	4.71225e-70	FALSE	TRUE	Firmicutes	Bacillales	Bacillaceae	Bacillus	neg	ASV_121 Bacillus
					ASV_124	-0.101224	1.50417	0.274289	0.38796	-0.36904	3.87711	0.712098	0.000105704	0.993994	0.000778625	FALSE	TRUE	Firmicutes	Oscillospirales	[Eubacterium] coprostanoligenes group	Unclassified	pos	ASV_124 Unclassified
					ASV_125	-0.1288	1.93316	0.188612	0.266798	-0.682884	7.24578	0.49468	4.29946e-13	0.993994	4.89789e-12	FALSE	TRUE	Firmicutes	Lachnospirales	Lachnospiraceae	[Eubacterium] hallii group	pos	ASV_125 [Eubacterium] hallii group
					ASV_127	-0.227891	3.47465	0.170346	0.240966	-1.33781	14.4197	0.180957	3.89267e-47	0.993994	9.86447e-46	FALSE	TRUE	Proteobacteria	Enterobacterales	Enterobacteriaceae	Enterobacter	pos	ASV_127 Enterobacter
					ASV_133	-0.24846	3.79462	0.0637902	0.0902827	-3.89495	42.0304	9.82184e-05	0	0.0388052	0	TRUE	TRUE	Proteobacteria	Pseudomonadales	Pseudomonadaceae	Pseudomonas	pos	ASV_133 Pseudomonas
					ASV_136	0.0641714	-1.06878	0.293391	0.414973	0.218723	-2.57554	0.826865	0.0100084	0.993994	0.0404518	FALSE	TRUE	Proteobacteria	Pseudomonadales	Endozoicomonadaceae	Endozoicomonas	neg	ASV_136 Endozoicomonas
					ASV_137	-0.18373	2.78766	0.2807	0.397026	-0.654541	7.02134	0.512763	2.19747e-12	0.993994	2.47094e-11	FALSE	TRUE	Proteobacteria	Pseudomonadales	Pseudomonadaceae	Pseudomonas	pos	ASV_137 Pseudomonas
					ASV_141	0.272994	-4.31729	0.250115	0.353773	1.09147	-12.2036	0.275064	2.97466e-34	0.993994	5.86297e-33	FALSE	TRUE	Firmicutes	Bacillales	Bacillaceae	Bacillus	neg	ASV_141 Bacillus
					ASV_144	-0.158382	2.39334	0.303568	0.429366	-0.521735	5.57413	0.601855	2.48774e-08	0.993994	2.3658e-07	FALSE	TRUE	Firmicutes	Lactobacillales	Lactobacillaceae	HT002	pos	ASV_144 HT002
					ASV_146	-0.228678	3.48689	0.13738	0.194347	-1.66457	17.9415	0.0959995	5.58762e-72	0.993994	2.14901e-70	FALSE	TRUE	Proteobacteria	Dongiales	Dongiaceae	Dongia	pos	ASV_146 Dongia
					ASV_149	0.0723972	-1.19674	0.170083	0.240594	0.425658	-4.97412	0.670357	6.5546e-07	0.993994	5.81353e-06	FALSE	TRUE	Verrucomicrobiota	Verrucomicrobiales	Akkermansiaceae	Akkermansia	neg	ASV_149 Akkermansia
					ASV_152	-0.159612	2.41248	0.49301	0.697275	-0.323751	3.45987	0.746127	0.000540442	0.993994	0.0034139	FALSE	TRUE	Bacteroidota	Bacteroidales	Prevotellaceae	Prevotella_9	pos	ASV_152 Prevotella_9
					ASV_155	0.0923713	-1.50747	0.311123	0.44005	0.296896	-3.42567	0.766546	0.000613283	0.993994	0.00383777	FALSE	TRUE	Proteobacteria	Sphingomonadales	Sphingomonadaceae	Blastomonas	neg	ASV_155 Blastomonas
					ASV_157	0.177884	-2.83773	0.474188	0.670656	0.375134	-4.23127	0.707561	2.32373e-05	0.993994	0.000182456	FALSE	TRUE	Proteobacteria	Enterobacterales	Vibrionaceae	Photobacterium	neg	ASV_157 Photobacterium
					ASV_158	0.113505	-1.83623	0.271363	0.383822	0.418278	-4.78408	0.675744	1.71772e-06	0.993994	1.49155e-05	FALSE	TRUE	Proteobacteria	Enterobacterales	Vibrionaceae	Catenococcus	neg	ASV_158 Catenococcus
					ASV_160	-0.105647	1.57298	0.367274	0.519459	-0.287652	3.02811	0.773613	0.00246089	0.993994	0.0126643	FALSE	TRUE	Firmicutes	Lachnospirales	Lachnospiraceae	Agathobacter	pos	ASV_160 Agathobacter
					ASV_161	0.148539	-2.38124	0.375492	0.531081	0.395585	-4.48375	0.692411	7.3342e-06	0.993994	6.03682e-05	FALSE	TRUE	Unclassified	Unclassified	Unclassified	Unclassified	neg	ASV_161 Unclassified
					ASV_162	0.272536	-4.31017	0.203617	0.288016	1.33847	-14.965	0.180742	1.24303e-50	0.993994	3.42996e-49	FALSE	TRUE	Firmicutes	Bacillales	Bacillaceae	Bacillus	neg	ASV_162 Bacillus
					ASV_167	-0.150315	2.26784	0.33587	0.475047	-0.447539	4.77393	0.654486	1.80666e-06	0.993994	1.56565e-05	FALSE	TRUE	Firmicutes	Lachnospirales	Lachnospiraceae	Blautia	pos	ASV_167 Blautia
					ASV_170	-0.0709635	1.03343	0.245327	0.347002	-0.289261	2.97816	0.772382	0.00289988	0.993994	0.0147058	FALSE	TRUE	Firmicutes	Peptostreptococcales-Tissierellales	Peptostreptococcaceae	Proteocatella	pos	ASV_170 Proteocatella
					ASV_174	-0.11135	1.66169	0.257253	0.363868	-0.432841	4.56674	0.66513	4.95371e-06	0.993994	4.15214e-05	FALSE	TRUE	Firmicutes	Lachnospirales	Lachnospiraceae	Blautia	pos	ASV_174 Blautia
					ASV_176	-0.22869	3.48708	0.0483654	0.0684657	-4.72839	50.9318	2.26309e-06	0	0.00140506	0	TRUE	TRUE	Firmicutes	Oscillospirales	Oscillospiraceae	UCG-002	pos	ASV_176 UCG-002
					ASV_177	-0.220302	3.35658	0.0542871	0.0768429	-4.05809	43.6811	4.94767e-05	0	0.0229646	0	TRUE	TRUE	Firmicutes	Veillonellales-Selenomonadales	Veillonellaceae	Dialister	pos	ASV_177 Dialister
					ASV_178	-0.214064	3.25955	0.188033	0.265978	-1.13844	12.255	0.254937	1.58029e-34	0.993994	3.13605e-33	FALSE	TRUE	Proteobacteria	Pseudomonadales	Pseudomonadaceae	Pseudomonas	pos	ASV_178 Pseudomonas
					ASV_182	0.0823541	-1.35164	0.206183	0.291646	0.399422	-4.63451	0.689583	3.57787e-06	0.993994	3.03403e-05	FALSE	TRUE	Proteobacteria	Enterobacterales	Yersiniaceae	Serratia	neg	ASV_182 Serratia
					ASV_187	0.118886	-1.91995	0.164328	0.232455	0.723471	-8.25942	0.469391	1.46388e-16	0.993994	1.88784e-15	FALSE	TRUE	Proteobacteria	Enterobacterales	Yersiniaceae	Serratia	neg	ASV_187 Serratia
					ASV_191	-0.195003	2.96303	0.160997	0.227745	-1.21123	13.0103	0.225809	1.06874e-38	0.993994	2.32818e-37	FALSE	TRUE	Proteobacteria	Pseudomonadales	Pseudomonadaceae	Pseudomonas	pos	ASV_191 Pseudomonas
					ASV_195	-0.129672	1.94672	0.376737	0.532841	-0.344198	3.65347	0.730697	0.000258721	0.993994	0.00177351	FALSE	TRUE	Firmicutes	Bacillales	Bacillaceae	Bacillus	pos	ASV_195 Bacillus
					ASV_198	-0.230425	3.51407	0.0643175	0.0910285	-3.58262	38.604	0.000340164	0	0.0985569	0	FALSE	TRUE	Bacteroidota	Bacteroidales	Prevotellaceae	Prevotella_9	pos	ASV_198 Prevotella_9
					ASV_202	-0.217905	3.3193	0.044254	0.0626447	-4.92396	52.9862	8.48085e-07	0	0.000567042	0	TRUE	TRUE	Firmicutes	Veillonellales-Selenomonadales	Veillonellaceae	Dialister	pos	ASV_202 Dialister
					ASV_203	-0.223072	3.39968	0.0593533	0.0840081	-3.75838	40.4685	0.000171017	0	0.0571723	0	FALSE	TRUE	Proteobacteria	Burkholderiales	Nitrosomonadaceae	MND1	pos	ASV_203 MND1
					ASV_205	-0.139009	2.09197	0.316224	0.447263	-0.439591	4.67726	0.660233	2.90739e-06	0.993994	2.48242e-05	FALSE	TRUE	Proteobacteria	Pseudomonadales	Pseudomonadaceae	Pseudomonas	pos	ASV_205 Pseudomonas
					ASV_208	0.0805476	-1.32353	0.126192	0.178526	0.638293	-7.41367	0.523283	1.22848e-13	0.993994	1.42754e-12	FALSE	TRUE	Actinobacteriota	Propionibacteriales	Propionibacteriaceae	Cutibacterium	neg	ASV_208 Cutibacterium
					ASV_209	-0.206819	3.14685	0.0698352	0.0988313	-2.96153	31.8406	0.00306111	1.77629e-222	0.492725	2.96914e-220	FALSE	TRUE	Proteobacteria	Burkholderiales	Neisseriaceae	Neisseria	pos	ASV_209 Neisseria
					ASV_210	0.213308	-3.3888	0.171865	0.243114	1.24114	-13.9391	0.214555	3.66359e-44	0.993994	8.6298e-43	FALSE	TRUE	Acidobacteriota	Pyrinomonadales	Pyrinomonadaceae	Pyrinomonas	neg	ASV_210 Pyrinomonas
					ASV_213	0.115755	-1.87124	0.221926	0.313909	0.521594	-5.96108	0.601953	2.5058e-09	0.993994	2.48351e-08	FALSE	TRUE	Firmicutes	Bacillales	Bacillaceae	Anoxybacillus	neg	ASV_213 Anoxybacillus
					ASV_215	0.0899635	-1.47001	0.379655	0.536969	0.236961	-2.73761	0.812687	0.00618874	0.993994	0.0280462	FALSE	TRUE	Proteobacteria	Burkholderiales	Comamonadaceae	Verminephrobacter	neg	ASV_215 Verminephrobacter
					ASV_216	0.138113	-2.21904	0.483841	0.684309	0.285451	-3.24275	0.775298	0.00118381	0.993994	0.00687355	FALSE	TRUE	Firmicutes	Clostridiales	Clostridiaceae	Clostridium sensu stricto 1	neg	ASV_216 Clostridium sensu stricto 1
					ASV_221	-0.10852	1.61767	0.269065	0.380572	-0.403323	4.25062	0.686711	2.13178e-05	0.993994	0.000167839	FALSE	TRUE	Firmicutes	Lachnospirales	Lachnospiraceae	Lachnospira	pos	ASV_221 Lachnospira
					ASV_223	-0.186483	2.83048	0.160796	0.227461	-1.15974	12.4438	0.246153	1.51146e-35	0.993994	3.07673e-34	FALSE	TRUE	Firmicutes	Oscillospirales	Ruminococcaceae	CAG-352	pos	ASV_223 CAG-352
					ASV_224	-0.219158	3.33879	0.0549929	0.0778412	-3.9852	42.8923	6.74232e-05	0	0.0279068	0	TRUE	TRUE	Proteobacteria	Sphingomonadales	Sphingomonadaceae	Sphingomonas	pos	ASV_224 Sphingomonas
					ASV_225	-0.162937	2.4642	0.273158	0.386361	-0.596493	6.37798	0.550846	1.79442e-10	0.993994	1.87465e-09	FALSE	TRUE	Firmicutes	Staphylococcales	Staphylococcaceae	Staphylococcus	pos	ASV_225 Staphylococcus
					ASV_226	-0.122413	1.8338	0.304707	0.430976	-0.401741	4.25498	0.687875	2.09068e-05	0.993994	0.000164902	FALSE	TRUE	Firmicutes	Oscillospirales	Ruminococcaceae	Subdoligranulum	pos	ASV_226 Subdoligranulum
					ASV_227	0.164867	-2.63524	0.389395	0.550742	0.423393	-4.78488	0.672008	1.71085e-06	0.993994	1.48707e-05	FALSE	TRUE	Firmicutes	Bacillales	Bacillaceae	Geobacillus	neg	ASV_227 Geobacillus
					ASV_228	-0.180267	2.73379	0.288479	0.408028	-0.624888	6.70002	0.532045	2.08395e-11	0.993994	2.26139e-10	FALSE	TRUE	Firmicutes	Lactobacillales	Lactobacillaceae	Ligilactobacillus	pos	ASV_228 Ligilactobacillus
					ASV_231	-0.204154	3.10539	0.0651269	0.0921731	-3.13472	33.6908	0.0017202	7.87239e-249	0.356228	1.66895e-246	FALSE	TRUE	Firmicutes	Lachnospirales	Lachnospiraceae	[Eubacterium] ventriosum group	pos	ASV_231 [Eubacterium] ventriosum group
					ASV_236	0.186515	-2.97201	0.627103	0.88691	0.297424	-3.35097	0.766143	0.0008053	0.993994	0.00489145	FALSE	TRUE	Bacteroidota	Bacteroidales	Prevotellaceae	Prevotella_9	neg	ASV_236 Prevotella_9
					ASV_239	0.152497	-2.4428	0.588819	0.832769	0.258987	-2.93334	0.795645	0.00335332	0.993994	0.0166936	FALSE	TRUE	Unclassified	Unclassified	Unclassified	Unclassified	neg	ASV_239 Unclassified
					ASV_241	-0.224948	3.42886	0.0559083	0.0791359	-4.02351	43.3287	5.73376e-05	0	0.0249189	0	TRUE	TRUE	Bacteroidota	Bacteroidales	Prevotellaceae	Prevotella_9	pos	ASV_241 Prevotella_9
					ASV_243	-0.0667553	0.967962	0.253347	0.358344	-0.263494	2.70121	0.79217	0.00690875	0.993994	0.0308111	FALSE	TRUE	Proteobacteria	Caulobacterales	Caulobacteraceae	Brevundimonas	pos	ASV_243 Brevundimonas
					ASV_244	-0.0557373	0.796562	0.136809	0.19354	-0.407408	4.11575	0.683708	3.8593e-05	0.993994	0.000296859	FALSE	TRUE	Actinobacteriota	Coriobacteriales	Coriobacteriaceae	Collinsella	pos	ASV_244 Collinsella
					ASV_245	-0.0771946	1.13036	0.273112	0.386296	-0.282648	2.92615	0.777447	0.00343188	0.993994	0.0170165	FALSE	TRUE	Firmicutes	Bacillales	Bacillaceae	Bacillus	pos	ASV_245 Bacillus
					ASV_248	0.107543	-1.74349	0.387077	0.547464	0.277835	-3.18466	0.781139	0.00144923	0.993994	0.00812165	FALSE	TRUE	Firmicutes	Bacillales	Bacillaceae	Geobacillus	neg	ASV_248 Geobacillus
					ASV_250	0.157692	-2.52362	0.167011	0.23625	0.944198	-10.682	0.345068	1.23627e-26	0.993994	2.05856e-25	FALSE	TRUE	Firmicutes	Clostridiales	Clostridiaceae	Clostridium sensu stricto 1	neg	ASV_250 Clostridium sensu stricto 1
					ASV_254	-0.106944	1.59315	0.414089	0.585665	-0.258263	2.72024	0.796204	0.00652347	0.993994	0.0293034	FALSE	TRUE	Firmicutes	Lachnospirales	Lachnospiraceae	Coprococcus	pos	ASV_254 Coprococcus
					ASV_258	-0.154282	2.32956	0.370982	0.524703	-0.415875	4.43977	0.677502	9.00555e-06	0.993994	7.33611e-05	FALSE	TRUE	Proteobacteria	Burkholderiales	Burkholderiales Incertae Sedis	2013Ark19i	pos	ASV_258 2013Ark19i
					ASV_261	-0.218295	3.32536	0.0595468	0.0842819	-3.66593	39.4553	0.000246437	0	0.073863	0	FALSE	TRUE	Bacteroidota	Bacteroidales	Prevotellaceae	Prevotella_9	pos	ASV_261 Prevotella_9
					ASV_265	-0.203384	3.09341	0.0647123	0.0915867	-3.1429	33.7757	0.00167284	4.48647e-250	0.356228	1.02622e-247	FALSE	TRUE	Acidobacteriota	Vicinamibacterales	Vicinamibacteraceae	Unclassified	pos	ASV_265 Unclassified
					ASV_269	-0.189649	2.87974	0.133934	0.189475	-1.41598	15.1986	0.15678	3.61517e-52	0.993994	1.01365e-50	FALSE	TRUE	Proteobacteria	Azospirillales	Unclassified	Unclassified	pos	ASV_269 Unclassified
					ASV_270	-0.0725517	1.05813	0.229753	0.324978	-0.315781	3.25601	0.752169	0.00112988	0.993994	0.00661342	FALSE	TRUE	Proteobacteria	Rhizobiales	Rhizobiaceae	Hoeflea	pos	ASV_270 Hoeflea
					ASV_272	-0.204678	3.11354	0.0542307	0.0767631	-3.77421	40.5603	0.000160516	0	0.056873	0	FALSE	TRUE	Firmicutes	Lactobacillales	Lactobacillaceae	Ligilactobacillus	pos	ASV_272 Ligilactobacillus
					ASV_273	0.169755	-2.71127	0.203464	0.2878	0.834322	-9.42066	0.404099	4.48266e-21	0.993994	6.57053e-20	FALSE	TRUE	Proteobacteria	Pseudomonadales	Moraxellaceae	Enhydrobacter	neg	ASV_273 Enhydrobacter
					ASV_274	-0.193508	2.93977	0.144217	0.204015	-1.34179	14.4096	0.179665	4.50483e-47	0.993994	1.13826e-45	FALSE	TRUE	Firmicutes	Lachnospirales	Lachnospiraceae	CAG-56	pos	ASV_274 CAG-56
					ASV_275	-0.189887	2.88343	0.133881	0.189398	-1.41833	15.2242	0.156095	2.44409e-52	0.993994	6.89742e-51	FALSE	TRUE	Firmicutes	Lachnospirales	Lachnospiraceae	Blautia	pos	ASV_275 Blautia
					ASV_278	0.172221	-2.74964	0.394589	0.558088	0.436457	-4.9269	0.662505	8.3546e-07	0.993994	7.3724e-06	FALSE	TRUE	Unclassified	Unclassified	Unclassified	Unclassified	neg	ASV_278 Unclassified
					ASV_279	-0.10767	1.60444	0.336121	0.475402	-0.32033	3.37491	0.748718	0.000738405	0.993994	0.00451987	FALSE	TRUE	Bacteroidota	Bacteroidales	Bacteroidaceae	Bacteroides	pos	ASV_279 Bacteroides
					ASV_280	-0.206006	3.13419	0.0466096	0.0659807	-4.41982	47.5017	9.87823e-06	0	0.0057241	0	TRUE	TRUE	Firmicutes	Lachnospirales	Lachnospiraceae	Lachnospiraceae NK4A136 group	pos	ASV_280 Lachnospiraceae NK4A136 group
					ASV_283	0.241086	-3.82092	0.238864	0.337862	1.0093	-11.3091	0.312829	1.18258e-29	0.993994	2.12815e-28	FALSE	TRUE	Firmicutes	Bacillales	Bacillaceae	Ornithinibacillus	neg	ASV_283 Ornithinibacillus
					ASV_286	-0.203526	3.09562	0.0613823	0.0868775	-3.31572	35.632	0.000914082	4.48204e-278	0.233682	1.18054e-275	FALSE	TRUE	Firmicutes	Lachnospirales	Lachnospiraceae	Blautia	pos	ASV_286 Blautia
					ASV_288	0.242356	-3.84069	0.182931	0.258764	1.32485	-14.8424	0.185222	7.78733e-50	0.993994	2.10864e-48	FALSE	TRUE	Proteobacteria	Rhizobiales	Hyphomicrobiaceae	Hyphomicrobium	neg	ASV_288 Hyphomicrobium
					ASV_289	0.0578701	-0.970754	0.240418	0.34006	0.240706	-2.85466	0.809783	0.0043083	0.993994	0.0208159	FALSE	TRUE	Proteobacteria	Enterobacterales	Vibrionaceae	Vibrio	neg	ASV_289 Vibrio
					ASV_295	0.145552	-2.33477	0.596008	0.842935	0.244212	-2.76981	0.807067	0.00560892	0.993994	0.0261549	FALSE	TRUE	Firmicutes	Peptostreptococcales-Tissierellales	Peptostreptococcaceae	Romboutsia	neg	ASV_295 Romboutsia
					ASV_297	0.201087	-3.19868	0.236833	0.334991	0.849065	-9.54858	0.395845	1.31486e-21	0.993994	1.9503e-20	FALSE	TRUE	Firmicutes	Lactobacillales	Streptococcaceae	Streptococcus	neg	ASV_297 Streptococcus
					ASV_300	-0.199296	3.02981	0.0663546	0.0939092	-3.0035	32.2632	0.00266893	2.29811e-228	0.45487	3.99504e-226	FALSE	TRUE	Proteobacteria	Xanthomonadales	Xanthomonadaceae	Lysobacter	pos	ASV_300 Lysobacter
					ASV_301	-0.0880995	1.3	0.32911	0.465487	-0.26769	2.79277	0.788938	0.00522583	0.993994	0.0246462	FALSE	TRUE	Firmicutes	Lactobacillales	Streptococcaceae	Streptococcus	pos	ASV_301 Streptococcus
					ASV_302	0.257593	-4.07771	0.232433	0.328768	1.10824	-12.403	0.267756	2.51695e-35	0.993994	5.09127e-34	FALSE	TRUE	Firmicutes	Lactobacillales	Lactobacillaceae	Companilactobacillus	neg	ASV_302 Companilactobacillus
					ASV_306	-0.206677	3.14464	0.0489109	0.0692375	-4.22559	45.4181	2.38313e-05	0	0.0129464	0	TRUE	TRUE	Bacteroidota	Bacteroidales	Bacteroidaceae	Bacteroides	pos	ASV_306 Bacteroides
					ASV_307	-0.103292	1.53634	0.335476	0.47449	-0.307896	3.23787	0.758161	0.00120425	0.993994	0.00696896	FALSE	TRUE	Proteobacteria	Pseudomonadales	Pseudomonadaceae	Pseudomonas	pos	ASV_307 Pseudomonas
					ASV_311	-0.194411	2.95382	0.0628416	0.0889414	-3.09367	33.2109	0.00197696	7.48869e-242	0.373559	1.44648e-239	FALSE	TRUE	Proteobacteria	Enterobacterales	Enterobacteriaceae	Escherichia-Shigella	pos	ASV_311 Escherichia-Shigella
					ASV_313	-0.200219	3.04418	0.0742447	0.105067	-2.69675	28.9737	0.00700202	1.41137e-184	0.888774	1.83098e-182	FALSE	TRUE	Acidobacteriota	Pyrinomonadales	Pyrinomonadaceae	RB41	pos	ASV_313 RB41
					ASV_321	0.0589673	-0.987823	0.232715	0.329166	0.253389	-3.00099	0.799968	0.00269103	0.993994	0.0137027	FALSE	TRUE	Actinobacteriota	Corynebacteriales	Corynebacteriaceae	Corynebacterium	neg	ASV_321 Corynebacterium
					ASV_323	-0.101685	1.51133	0.312769	0.442378	-0.325111	3.41639	0.745097	0.000634578	0.993994	0.00395431	FALSE	TRUE	Proteobacteria	Enterobacterales	Pasteurellaceae	Haemophilus	pos	ASV_323 Haemophilus
					ASV_324	-0.201593	3.06554	0.0539202	0.076324	-3.73873	40.1649	0.000184955	0	0.0595418	0	FALSE	TRUE	Firmicutes	Lactobacillales	Lactobacillaceae	Lactiplantibacillus	pos	ASV_324 Lactiplantibacillus
					ASV_325	0.102136	-1.65937	0.310199	0.438743	0.329259	-3.78209	0.74196	0.000155515	0.993994	0.00111437	FALSE	TRUE	Actinobacteriota	Micrococcales	Micrococcaceae	Micrococcus	neg	ASV_325 Micrococcus
					ASV_330	0.0761137	-1.25456	0.240118	0.339636	0.316985	-3.69384	0.751255	0.000220895	0.993994	0.00153724	FALSE	TRUE	Firmicutes	Bacillales	Bacillaceae	Bacillus	neg	ASV_330 Bacillus
					ASV_331	-0.187149	2.84084	0.0842687	0.119242	-2.22086	23.8242	0.0263607	1.87289e-125	0.993994	1.29199e-123	FALSE	TRUE	Firmicutes	Staphylococcales	Gemellaceae	Gemella	pos	ASV_331 Gemella
					ASV_332	-0.180957	2.74453	0.0894175	0.126523	-2.02374	21.692	0.0429974	2.44039e-104	0.993994	1.30134e-102	FALSE	TRUE	Firmicutes	Lactobacillales	Carnobacteriaceae	Granulicatella	pos	ASV_332 Granulicatella
					ASV_334	-0.189907	2.88376	0.0608677	0.0861498	-3.12001	33.4738	0.00180847	1.16016e-245	0.356228	2.29184e-243	FALSE	TRUE	Firmicutes	Lachnospirales	Lachnospiraceae	Roseburia	pos	ASV_334 Roseburia
					ASV_338	-0.202556	3.08052	0.0648378	0.0917643	-3.12404	33.57	0.00178387	4.60601e-247	0.356228	9.53225e-245	FALSE	TRUE	Actinobacteriota	Frankiales	Geodermatophilaceae	Blastococcus	pos	ASV_338 Blastococcus
					ASV_339	-0.156789	2.36856	0.326928	0.462401	-0.479584	5.12231	0.631523	3.01812e-07	0.993994	2.71007e-06	FALSE	TRUE	Firmicutes	Lachnospirales	Lachnospiraceae	Lachnospiraceae UCG-004	pos	ASV_339 Lachnospiraceae UCG-004
					ASV_342	-0.147846	2.22943	0.155459	0.219914	-0.951026	10.1378	0.341591	3.75584e-24	0.993994	5.9464e-23	FALSE	TRUE	Firmicutes	Clostridiales	Clostridiaceae	Clostridium sensu stricto 1	pos	ASV_342 Clostridium sensu stricto 1
					ASV_343	-0.0804572	1.18111	0.332186	0.469837	-0.242205	2.51388	0.808621	0.0119412	0.993994	0.0468169	FALSE	TRUE	Firmicutes	Lachnospirales	Lachnospiraceae	[Ruminococcus] gauvreauii group	pos	ASV_343 [Ruminococcus] gauvreauii group
					ASV_344	0.159478	-2.5514	0.214281	0.303097	0.744247	-8.41776	0.456727	3.83757e-17	0.993994	5.02352e-16	FALSE	TRUE	Proteobacteria	Pseudomonadales	Moraxellaceae	Acinetobacter	neg	ASV_344 Acinetobacter
					ASV_346	-0.193978	2.94708	0.0718665	0.101704	-2.69914	28.9771	0.0069519	1.27968e-184	0.888774	1.68529e-182	FALSE	TRUE	Firmicutes	Lachnospirales	Lachnospiraceae	Blautia	pos	ASV_346 Blautia
					ASV_347	-0.107756	1.60578	0.252842	0.35763	-0.426177	4.49005	0.669979	7.12078e-06	0.993994	5.87786e-05	FALSE	TRUE	Bacteroidota	Bacteroidales	Bacteroidaceae	Bacteroides	pos	ASV_347 Bacteroides
					ASV_350	0.178485	-2.84708	0.299524	0.423647	0.595894	-6.7204	0.551246	1.81228e-11	0.993994	1.97398e-10	FALSE	TRUE	Firmicutes	Peptostreptococcales-Tissierellales	Peptostreptococcaceae	Romboutsia	neg	ASV_350 Romboutsia
					ASV_352	-0.189004	2.8697	0.0459908	0.0651047	-4.1096	44.0783	3.96343e-05	0	0.0202648	0	TRUE	TRUE	Firmicutes	Oscillospirales	Ruminococcaceae	Faecalibacterium	pos	ASV_352 Faecalibacterium
					ASV_353	-0.190718	2.89636	0.0673325	0.0952921	-2.83248	30.3946	0.00461891	6.47973e-203	0.680467	9.71066e-201	FALSE	TRUE	Proteobacteria	Sphingomonadales	Sphingomonadaceae	Ellin6055	pos	ASV_353 Ellin6055
					ASV_354	0.174588	-2.78646	0.324505	0.458974	0.538015	-6.07106	0.590567	1.27065e-09	0.993994	1.27535e-08	FALSE	TRUE	Actinobacteriota	Corynebacteriales	Corynebacteriaceae	Corynebacterium	neg	ASV_354 Corynebacterium
					ASV_358	0.0258794	-0.473095	0.13216	0.186966	0.195818	-2.53039	0.844753	0.0113937	0.993994	0.0448728	FALSE	TRUE	Bacteroidota	Bacteroidales	Bacteroidaceae	Bacteroides	neg	ASV_358 Bacteroides
					ASV_359	-0.139843	2.10494	0.327062	0.462591	-0.427574	4.55033	0.668961	5.35612e-06	0.993994	4.48079e-05	FALSE	TRUE	Firmicutes	Lachnospirales	Lachnospiraceae	Lachnospiraceae UCG-001	pos	ASV_359 Lachnospiraceae UCG-001
					ASV_365	0.147606	-2.36672	0.50184	0.709763	0.294131	-3.33453	0.768658	0.000854434	0.993994	0.00515746	FALSE	TRUE	Proteobacteria	Enterobacterales	Enterobacteriaceae	Citrobacter	neg	ASV_365 Citrobacter
					ASV_366	0.162192	-2.59363	0.223127	0.315608	0.726906	-8.21789	0.467284	2.07113e-16	0.993994	2.65912e-15	FALSE	TRUE	Firmicutes	Erysipelotrichales	Erysipelotrichaceae	Faecalibaculum	neg	ASV_366 Faecalibaculum
					ASV_368	0.134227	-2.15859	0.359302	0.508185	0.373577	-4.24764	0.708719	2.16034e-05	0.993994	0.000169934	FALSE	TRUE	Firmicutes	Clostridiales	Clostridiaceae	Sarcina	neg	ASV_368 Sarcina
					ASV_370	-0.112175	1.67453	0.371429	0.525335	-0.30201	3.18755	0.762644	0.00143484	0.993994	0.00807224	FALSE	TRUE	Firmicutes	Lachnospirales	Lachnospiraceae	Lachnoclostridium	pos	ASV_370 Lachnoclostridium
					ASV_374	-0.193982	2.94714	0.051461	0.0728453	-3.76949	40.4575	0.000163579	0	0.056873	0	FALSE	TRUE	Firmicutes	Lactobacillales	Lactobacillaceae	Lactiplantibacillus	pos	ASV_374 Lactiplantibacillus
					ASV_376	-0.181813	2.75784	0.085469	0.120939	-2.12724	22.8035	0.0334003	4.22858e-115	0.993994	2.5075e-113	FALSE	TRUE	Actinobacteriota	Gaiellales	Unclassified	Unclassified	pos	ASV_376 Unclassified
					ASV_379	-0.190155	2.88761	0.0643361	0.0910548	-2.95565	31.7129	0.00312014	1.03325e-220	0.493096	1.69453e-218	FALSE	TRUE	Proteobacteria	Sphingomonadales	Sphingomonadaceae	Sphingomonas	pos	ASV_379 Sphingomonas
					ASV_380	-0.188588	2.86324	0.0721288	0.102075	-2.6146	28.0504	0.00893308	3.94676e-173	0.973778	4.3981e-171	FALSE	TRUE	Proteobacteria	Rhizobiales	Rhizobiales Incertae Sedis	Nordella	pos	ASV_380 Nordella
					ASV_382	0.168025	-2.68437	0.396985	0.561477	0.423253	-4.78091	0.67211	1.74504e-06	0.993994	1.51377e-05	FALSE	TRUE	Bacteroidota	Kapabacteriales	Unclassified	Unclassified	neg	ASV_382 Unclassified
					ASV_385	-0.186718	2.83414	0.0493251	0.0698236	-3.78545	40.59	0.000153429	0	0.056873	0	FALSE	TRUE	Firmicutes	Clostridia UCG-014	Unclassified	Unclassified	pos	ASV_385 Unclassified
					ASV_389	-0.164033	2.48125	0.21301	0.3013	-0.770071	8.23513	0.441258	1.79357e-16	0.993994	2.30617e-15	FALSE	TRUE	Proteobacteria	Rhizobiales	Xanthobacteraceae	Bradyrhizobium	pos	ASV_389 Bradyrhizobium
					ASV_390	0.153318	-2.45557	0.272057	0.384803	0.56355	-6.38136	0.573061	1.7552e-10	0.993994	1.83809e-09	FALSE	TRUE	Firmicutes	Erysipelotrichales	Erysipelotrichaceae	Turicibacter	neg	ASV_390 Turicibacter
					ASV_391	0.0515688	-0.872729	0.201841	0.285505	0.255492	-3.05678	0.798343	0.00223725	0.993994	0.0117429	FALSE	TRUE	Desulfobacterota	Desulfovibrionales	Desulfovibrionaceae	Desulfovibrio	neg	ASV_391 Desulfovibrio
					ASV_392	-0.179473	2.72144	0.0686721	0.0971864	-2.61348	28.0022	0.00896252	1.52555e-172	0.973778	1.67849e-170	FALSE	TRUE	Acidobacteriota	Pyrinomonadales	Pyrinomonadaceae	RB41	pos	ASV_392 RB41
					ASV_395	-0.183589	2.78547	0.0758232	0.107299	-2.42128	25.9599	0.015466	1.40559e-148	0.993994	1.15258e-146	FALSE	TRUE	Proteobacteria	Enterobacterales	Enterobacteriaceae	Cronobacter	pos	ASV_395 Cronobacter
					ASV_397	-0.19233	2.92145	0.0753683	0.106656	-2.55187	27.3914	0.0107145	3.46869e-165	0.993994	3.5058e-163	FALSE	TRUE	Proteobacteria	Pseudomonadales	Pseudomonadaceae	Pseudomonas	pos	ASV_397 Pseudomonas
					ASV_398	0.15398	-2.46587	0.239796	0.33918	0.642129	-7.2701	0.520789	3.59224e-13	0.993994	4.1138e-12	FALSE	TRUE	Desulfobacterota	Desulfovibrionales	Desulfovibrionaceae	Unclassified	neg	ASV_398 Unclassified
					ASV_399	0.19075	-3.03789	0.370509	0.524033	0.514834	-5.79713	0.606669	6.746e-09	0.993994	6.59575e-08	FALSE	TRUE	Firmicutes	Lachnospirales	Lachnospiraceae	Lachnospiraceae NK4A136 group	neg	ASV_399 Lachnospiraceae NK4A136 group
					ASV_401	-0.179053	2.7149	0.0675638	0.0956193	-2.65012	28.3928	0.00804624	2.4837e-177	0.945107	2.9573e-175	FALSE	TRUE	Nitrospirota	Nitrospirales	Nitrospiraceae	Nitrospira	pos	ASV_401 Nitrospira
					ASV_404	-0.145314	2.19005	0.237398	0.335789	-0.612113	6.52211	0.540463	6.93229e-11	0.993994	7.37521e-10	FALSE	TRUE	Proteobacteria	Sphingomonadales	Sphingomonadaceae	Sphingomonas	pos	ASV_404 Sphingomonas
					ASV_406	-0.0669735	0.971356	0.213757	0.302356	-0.313316	3.21262	0.75404	0.00131529	0.993994	0.00752141	FALSE	TRUE	Firmicutes	Lachnospirales	Lachnospiraceae	[Ruminococcus] gnavus group	pos	ASV_406 [Ruminococcus] gnavus group
					ASV_413	-0.184621	2.80152	0.068077	0.096345	-2.71194	29.078	0.00668913	6.82147e-186	0.888774	9.12188e-184	FALSE	TRUE	Firmicutes	Lachnospirales	Lachnospiraceae	Agathobacter	pos	ASV_413 Agathobacter
					ASV_414	0.0919442	-1.50082	0.145109	0.205277	0.63362	-7.31119	0.526329	2.64785e-13	0.993994	3.0403e-12	FALSE	TRUE	Firmicutes	Bacillales	Bacillaceae	Bacillus	neg	ASV_414 Bacillus
					ASV_415	0.147603	-2.36667	0.472369	0.668084	0.312474	-3.54247	0.754681	0.0003964	0.993994	0.00259647	FALSE	TRUE	Proteobacteria	Enterobacterales	Vibrionaceae	Vibrio	neg	ASV_415 Vibrio
					ASV_422	-0.179659	2.72434	0.0756	0.106983	-2.37645	25.4651	0.0174803	4.80812e-143	0.993994	3.83414e-141	FALSE	TRUE	Firmicutes	Lactobacillales	Lactobacillaceae	Ligilactobacillus	pos	ASV_422 Ligilactobacillus
					ASV_423	-0.180034	2.73016	0.057521	0.0814167	-3.12988	33.5332	0.00174877	1.58358e-246	0.356228	3.20105e-244	FALSE	TRUE	Firmicutes	Lactobacillales	Lactobacillaceae	Ligilactobacillus	pos	ASV_423 Ligilactobacillus
					ASV_424	-0.14958	2.25642	0.125446	0.177471	-1.19239	12.7143	0.23311	4.92703e-37	0.993994	1.03694e-35	FALSE	TRUE	Proteobacteria	Sphingomonadales	Sphingomonadaceae	Sphingomonas	pos	ASV_424 Sphingomonas
					ASV_425	-0.17415	2.63863	0.0646383	0.0914822	-2.69422	28.8431	0.00705539	6.18833e-183	0.888774	7.79551e-181	FALSE	TRUE	Firmicutes	Lactobacillales	Aerococcaceae	Abiotrophia	pos	ASV_425 Abiotrophia
					ASV_426	-0.183664	2.78663	0.0665426	0.0941751	-2.76009	29.5899	0.00577846	2.01526e-192	0.797244	2.87157e-190	FALSE	TRUE	Actinobacteriota	Gaiellales	Unclassified	Unclassified	pos	ASV_426 Unclassified
					ASV_427	-0.103156	1.53423	0.32802	0.463946	-0.314481	3.30691	0.753156	0.000943328	0.993994	0.00562373	FALSE	TRUE	Firmicutes	Lachnospirales	Lachnospiraceae	Dorea	pos	ASV_427 Dorea
					ASV_428	-0.173812	2.63338	0.0522194	0.0739181	-3.32851	35.6256	0.000873133	5.61933e-278	0.229978	1.43656e-275	FALSE	TRUE	Proteobacteria	Sphingomonadales	Sphingomonadaceae	Sphingomonas	pos	ASV_428 Sphingomonas
					ASV_430	-0.109809	1.63772	0.202051	0.285803	-0.543472	5.73026	0.586805	1.00276e-08	0.993994	9.72764e-08	FALSE	TRUE	Proteobacteria	Rhizobiales	Xanthobacteraceae	Bradyrhizobium	pos	ASV_430 Bradyrhizobium
					ASV_435	-0.18217	2.7634	0.0677448	0.0958751	-2.68907	28.8229	0.00716517	1.10839e-182	0.889709	1.3763e-180	FALSE	TRUE	Proteobacteria	Sphingomonadales	Sphingomonadaceae	Sphingomonas	pos	ASV_435 Sphingomonas
					ASV_437	-0.179533	2.72237	0.0545998	0.0772852	-3.28816	35.225	0.00100844	8.2891e-272	0.250439	2.05854e-269	FALSE	TRUE	Gemmatimonadota	Gemmatimonadales	Gemmatimonadaceae	Unclassified	pos	ASV_437 Unclassified
					ASV_438	0.109752	-1.77784	0.329723	0.466354	0.332861	-3.81222	0.739239	0.000137723	0.993994	0.000999236	FALSE	TRUE	Actinobacteriota	Corynebacteriales	Corynebacteriaceae	Lawsonella	neg	ASV_438 Lawsonella
					ASV_439	-0.176612	2.67693	0.066062	0.0934955	-2.67343	28.6317	0.00750798	2.70989e-180	0.90638	3.31752e-178	FALSE	TRUE	Proteobacteria	Rhizobiales	Rhizobiaceae	Allorhizobium-Neorhizobium-Pararhizobium-Rhizobium	pos	ASV_439 Allorhizobium-Neorhizobium-Pararhizobium-Rhizobium
					ASV_440	-0.181942	2.75985	0.0605759	0.0857372	-3.00354	32.1896	0.00266862	2.46838e-227	0.45487	4.2069e-225	FALSE	TRUE	Bacteroidota	Bacteroidales	Tannerellaceae	Parabacteroides	pos	ASV_440 Parabacteroides
					ASV_441	0.065716	-1.09281	0.162405	0.229737	0.404642	-4.75678	0.685741	1.96703e-06	0.993994	1.70293e-05	FALSE	TRUE	Proteobacteria	Burkholderiales	Comamonadaceae	Unclassified	neg	ASV_441 Unclassified
					ASV_443	-0.16684	2.52492	0.112289	0.158865	-1.48581	15.8935	0.137329	7.03175e-57	0.993994	2.19068e-55	FALSE	TRUE	Firmicutes	Oscillospirales	Oscillospiraceae	NK4A214 group	pos	ASV_443 NK4A214 group
					ASV_445	-0.173878	2.6344	0.0926761	0.13113	-1.87619	20.0899	0.0606291	9.04186e-90	0.993994	4.31823e-88	FALSE	TRUE	Proteobacteria	Sphingomonadales	Sphingomonadaceae	Ellin6055	pos	ASV_445 Ellin6055
					ASV_446	-0.17919	2.71703	0.068292	0.096649	-2.62387	28.1123	0.00869358	6.92171e-174	0.968777	7.81344e-172	FALSE	TRUE	Firmicutes	Clostridia UCG-014	Unclassified	Unclassified	pos	ASV_446 Unclassified
					ASV_450	-0.174871	2.64984	0.0726575	0.102822	-2.40678	25.7711	0.016094	1.87263e-146	0.993994	1.5212e-144	FALSE	TRUE	Proteobacteria	Sphingomonadales	Sphingomonadaceae	Sphingomonas	pos	ASV_450 Sphingomonas
					ASV_454	0.0570113	-0.957394	0.184638	0.261177	0.308774	-3.6657	0.757494	0.000246667	0.993994	0.00170297	FALSE	TRUE	Firmicutes	Clostridiales	Clostridiaceae	Clostridium sensu stricto 1	neg	ASV_454 Clostridium sensu stricto 1
					ASV_459	-0.129788	1.94852	0.0789919	0.11178	-1.64305	17.4318	0.100372	4.7357e-68	0.993994	1.70799e-66	FALSE	TRUE	Proteobacteria	Burkholderiales	Neisseriaceae	Neisseria	pos	ASV_459 Neisseria
					ASV_462	-0.181414	2.75164	0.0804544	0.113848	-2.25487	24.1694	0.0241415	4.66949e-129	0.993994	3.32682e-127	FALSE	TRUE	Actinobacteriota	Micrococcales	Unclassified	Unclassified	pos	ASV_462 Unclassified
					ASV_468	0.145268	-2.33034	0.408918	0.578352	0.355249	-4.02929	0.722403	5.59464e-05	0.993994	0.000423594	FALSE	TRUE	Firmicutes	Clostridiales	Clostridiaceae	Clostridium sensu stricto 1	neg	ASV_468 Clostridium sensu stricto 1
					ASV_473	0.189589	-3.01982	0.195434	0.276445	0.970091	-10.9238	0.332001	8.8738e-28	0.993994	1.52433e-26	FALSE	TRUE	Bacteroidota	Bacteroidales	Muribaculaceae	Unclassified	neg	ASV_473 Unclassified
					ASV_475	-0.180622	2.73932	0.0445464	0.063059	-4.0547	43.4405	5.01987e-05	0	0.0229646	0	TRUE	TRUE	Proteobacteria	Pseudomonadales	Pseudomonadaceae	Pseudomonas	pos	ASV_475 Pseudomonas
					ASV_476	-0.179667	2.72445	0.0713036	0.100908	-2.51974	26.9994	0.0117441	1.50186e-160	0.993994	1.38874e-158	FALSE	TRUE	Methylomirabilota	Rokubacteriales	Unclassified	Unclassified	pos	ASV_476 Unclassified
					ASV_477	-0.0645999	0.934432	0.223656	0.316355	-0.288836	2.95375	0.772707	0.00313943	0.993994	0.0157461	FALSE	TRUE	Firmicutes	Lachnospirales	Lachnospiraceae	[Eubacterium] hallii group	pos	ASV_477 [Eubacterium] hallii group
					ASV_481	-0.174671	2.64674	0.0546808	0.0773998	-3.19438	34.1957	0.00140134	2.8047e-256	0.3292	6.77043e-254	FALSE	TRUE	Gemmatimonadota	Gemmatimonadales	Gemmatimonadaceae	Unclassified	pos	ASV_481 Unclassified
					ASV_482	-0.0846003	1.24557	0.232667	0.329099	-0.363611	3.78478	0.716148	0.000153845	0.993994	0.00110423	FALSE	TRUE	Firmicutes	Peptostreptococcales-Tissierellales	Peptostreptococcaceae	Terrisporobacter	pos	ASV_482 Terrisporobacter
					ASV_483	0.163346	-2.61158	0.307507	0.434936	0.531195	-6.00451	0.595283	1.91915e-09	0.993994	1.90426e-08	FALSE	TRUE	Firmicutes	Clostridiales	Clostridiaceae	Clostridium sensu stricto 1	neg	ASV_483 Clostridium sensu stricto 1
					ASV_484	0.0781755	-1.28663	0.305556	0.432177	0.255847	-2.97709	0.798069	0.00290997	0.993994	0.0147484	FALSE	TRUE	Proteobacteria	Burkholderiales	Comamonadaceae	Unclassified	neg	ASV_484 Unclassified
					ASV_486	0.206543	-3.28356	0.173242	0.245062	1.19222	-13.3989	0.233175	6.13627e-41	0.993994	1.38177e-39	FALSE	TRUE	Firmicutes	Bacillales	Bacillaceae	Bacillus	neg	ASV_486 Bacillus
					ASV_487	-0.0831439	1.22291	0.337666	0.477587	-0.246231	2.5606	0.805503	0.0104492	0.993994	0.0420485	FALSE	TRUE	Cyanobacteria	Phormidesmiales	Nodosilineaceae	MBIC10086	pos	ASV_487 MBIC10086
					ASV_488	-0.150231	2.26654	0.213256	0.301648	-0.704464	7.51387	0.481144	5.74042e-14	0.993994	6.78854e-13	FALSE	TRUE	Firmicutes	Lachnospirales	Lachnospiraceae	Lachnoclostridium	pos	ASV_488 Lachnoclostridium
					ASV_491	-0.17255	2.61374	0.0560536	0.0793414	-3.0783	32.9429	0.00208187	5.34851e-238	0.376992	9.89134e-236	FALSE	TRUE	Firmicutes	Lachnospirales	Lachnospiraceae	Agathobacter	pos	ASV_491 Agathobacter
					ASV_492	-0.169567	2.56734	0.0914447	0.129389	-1.85431	19.842	0.0636947	1.29313e-87	0.993994	6.04295e-86	FALSE	TRUE	Acidobacteriota	Vicinamibacterales	Vicinamibacteraceae	Unclassified	pos	ASV_492 Unclassified
					ASV_493	-0.157719	2.38302	0.124949	0.176767	-1.26227	13.4811	0.206852	2.02045e-41	0.993994	4.58532e-40	FALSE	TRUE	RCP2-54	Unclassified	Unclassified	Unclassified	pos	ASV_493 Unclassified
					ASV_494	0.188524	-3.00325	0.592045	0.837332	0.318428	-3.58669	0.75016	0.000334899	0.993994	0.00222549	FALSE	TRUE	Proteobacteria	Unclassified	Unclassified	Unclassified	neg	ASV_494 Unclassified
					ASV_495	0.198329	-3.15579	0.325382	0.460215	0.609528	-6.85721	0.542174	7.02201e-12	0.993994	7.7456e-11	FALSE	TRUE	Firmicutes	Lactobacillales	Carnobacteriaceae	Carnobacterium	neg	ASV_495 Carnobacterium
					ASV_496	0.194831	-3.10137	0.246432	0.348565	0.790608	-8.89754	0.429173	5.70989e-19	0.993994	7.94086e-18	FALSE	TRUE	Firmicutes	Bacillales	Bacillaceae	Bacillus	neg	ASV_496 Bacillus
					ASV_498	0.177494	-2.83167	0.28324	0.400618	0.626656	-7.06824	0.530885	1.56905e-12	0.993994	1.7712e-11	FALSE	TRUE	Firmicutes	Bacillales	Bacillaceae	Bacillus	neg	ASV_498 Bacillus
					ASV_502	-0.177354	2.68847	0.0481335	0.0681375	-3.68462	39.4565	0.000229044	0	0.0711018	0	FALSE	TRUE	Proteobacteria	Burkholderiales	Nitrosomonadaceae	MND1	pos	ASV_502 MND1
					ASV_504	-0.166852	2.5251	0.118593	0.167779	-1.40693	15.0501	0.159448	3.44691e-51	0.993994	9.60275e-50	FALSE	TRUE	Proteobacteria	Enterobacterales	Vibrionaceae	Vibrio	pos	ASV_504 Vibrio
					ASV_505	-0.167986	2.54275	0.0812391	0.114958	-2.0678	22.119	0.0386588	2.07449e-108	0.993994	1.15586e-106	FALSE	TRUE	Firmicutes	Lachnospirales	Lachnospiraceae	Blautia	pos	ASV_505 Blautia
					ASV_507	-0.178241	2.70227	0.058329	0.0825595	-3.05579	32.7312	0.0022447	5.61932e-235	0.398182	9.96798e-233	FALSE	TRUE	Actinobacteriota	Unclassified	Unclassified	Unclassified	pos	ASV_507 Unclassified
					ASV_513	0.0468442	-0.799232	0.127887	0.180923	0.366292	-4.41752	0.714147	9.98415e-06	0.993994	8.08781e-05	FALSE	TRUE	Firmicutes	Peptostreptococcales-Tissierellales	Family XI	Finegoldia	neg	ASV_513 Finegoldia
					ASV_514	-0.128518	1.92876	0.238214	0.336943	-0.539504	5.72428	0.589539	1.03873e-08	0.993994	1.00542e-07	FALSE	TRUE	Firmicutes	Monoglobales	Monoglobaceae	Monoglobus	pos	ASV_514 Monoglobus
					ASV_518	-0.172148	2.60749	0.0507031	0.0717731	-3.39522	36.3296	0.000685727	5.5138e-289	0.192269	1.546e-286	FALSE	TRUE	Actinobacteriota	Frankiales	Geodermatophilaceae	Blastococcus	pos	ASV_518 Blastococcus
					ASV_519	-0.0301159	0.397986	0.0947975	0.13413	-0.317686	2.96716	0.750723	0.00300567	0.993994	0.0151803	FALSE	TRUE	Bacteroidota	Bacteroidales	Bacteroidaceae	Bacteroides	pos	ASV_519 Bacteroides
					ASV_520	-0.16741	2.53377	0.0777504	0.110024	-2.15317	23.0293	0.0313055	2.37411e-117	0.993994	1.47398e-115	FALSE	TRUE	Chloroflexi	Unclassified	Unclassified	Unclassified	pos	ASV_520 Unclassified
					ASV_522	-0.147561	2.22501	0.121323	0.17164	-1.21627	12.9632	0.223882	1.97777e-38	0.993994	4.28698e-37	FALSE	TRUE	Proteobacteria	Enterobacterales	Enterobacteriaceae	Unclassified	pos	ASV_522 Unclassified
					ASV_528	-0.172143	2.60741	0.051106	0.0723432	-3.36834	36.0421	0.000756213	1.83059e-284	0.205406	4.97233e-282	FALSE	TRUE	Myxococcota	Myxococcales	Myxococcaceae	Archangium	pos	ASV_528 Archangium
					ASV_534	0.0767741	-1.26483	0.343517	0.485861	0.223495	-2.60328	0.823151	0.00923368	0.993994	0.0380405	FALSE	TRUE	Proteobacteria	Burkholderiales	Comamonadaceae	Unclassified	neg	ASV_534 Unclassified
					ASV_535	-0.16763	2.5372	0.0683994	0.0968008	-2.45075	26.2105	0.0142558	2.01563e-151	0.993994	1.70096e-149	FALSE	TRUE	Actinobacteriota	Streptomycetales	Streptomycetaceae	E1B-B3-114	pos	ASV_535 E1B-B3-114
					ASV_536	-0.157519	2.37992	0.0638259	0.0903332	-2.46796	26.346	0.0135887	5.70409e-153	0.993994	4.90891e-151	FALSE	TRUE	Firmicutes	Veillonellales-Selenomonadales	Selenomonadaceae	Selenomonas	pos	ASV_536 Selenomonas
					ASV_537	0.193174	-3.07558	0.236956	0.335164	0.815229	-9.17634	0.414941	4.45981e-20	0.993994	6.37577e-19	FALSE	TRUE	Firmicutes	Clostridiales	Clostridiaceae	Clostridium sensu stricto 1	neg	ASV_537 Clostridium sensu stricto 1
					ASV_539	0.118398	-1.91235	0.419779	0.593711	0.282048	-3.221	0.777906	0.00127742	0.993994	0.00734834	FALSE	TRUE	Firmicutes	Bacillales	Bacillaceae	Geobacillus	neg	ASV_539 Geobacillus
					ASV_540	0.0723657	-1.19625	0.286801	0.405654	0.25232	-2.94895	0.800793	0.00318856	0.993994	0.0159465	FALSE	TRUE	Proteobacteria	Burkholderiales	Comamonadaceae	Verminephrobacter	neg	ASV_540 Verminephrobacter
					ASV_542	-0.167882	2.54112	0.0647973	0.091707	-2.59087	27.7091	0.00957327	5.42573e-169	0.985608	5.75128e-167	FALSE	TRUE	Actinobacteriota	Gaiellales	Unclassified	Unclassified	pos	ASV_542 Unclassified
					ASV_543	-0.169734	2.56993	0.0671828	0.0950805	-2.52644	27.029	0.0115224	6.74586e-161	0.993994	6.30484e-159	FALSE	TRUE	Actinobacteriota	Frankiales	Geodermatophilaceae	Blastococcus	pos	ASV_543 Blastococcus
					ASV_547	-0.158418	2.39389	0.067166	0.0950567	-2.3586	25.1838	0.0183441	6.02111e-140	0.993994	4.71491e-138	FALSE	TRUE	Firmicutes	Lactobacillales	Lactobacillaceae	Limosilactobacillus	pos	ASV_547 Limosilactobacillus
					ASV_548	-0.169888	2.57233	0.0688623	0.0974554	-2.46707	26.395	0.0136223	1.5656e-153	0.993994	1.36082e-151	FALSE	TRUE	Firmicutes	Lachnospirales	Lachnospiraceae	[Ruminococcus] gauvreauii group	pos	ASV_548 [Ruminococcus] gauvreauii group
					ASV_549	-0.120325	1.80132	0.194876	0.275656	-0.617446	6.53467	0.536941	6.37501e-11	0.993994	6.79064e-10	FALSE	TRUE	Firmicutes	Oscillospirales	Ruminococcaceae	Ruminococcus	pos	ASV_549 Ruminococcus
					ASV_554	0.110081	-1.78296	0.324243	0.458604	0.339501	-3.8878	0.734233	0.000101159	0.993994	0.000747044	FALSE	TRUE	Campylobacterota	Campylobacterales	Helicobacteraceae	Helicobacter	neg	ASV_554 Helicobacter
					ASV_556	0.104733	-1.69976	0.300348	0.424813	0.348704	-4.00121	0.727312	6.30203e-05	0.993994	0.000475497	FALSE	TRUE	Proteobacteria	Pseudomonadales	Pseudomonadaceae	Azotobacter	neg	ASV_556 Azotobacter
					ASV_568	0.14668	-2.35231	0.475706	0.672804	0.308341	-3.49627	0.757823	0.000471802	0.993994	0.00302427	FALSE	TRUE	Firmicutes	Lactobacillales	Lactobacillaceae	Companilactobacillus	neg	ASV_568 Companilactobacillus
					ASV_572	-0.153561	2.31835	0.0795207	0.112528	-1.93109	20.6025	0.0534722	2.60646e-94	0.993994	1.30203e-92	FALSE	TRUE	Firmicutes	Veillonellales-Selenomonadales	Selenomonadaceae	Mitsuokella	pos	ASV_572 Mitsuokella
					ASV_573	-0.152441	2.30092	0.164229	0.232316	-0.928221	9.90427	0.353293	3.98886e-23	0.993994	6.18024e-22	FALSE	TRUE	Firmicutes	Bacillales	Unclassified	Unclassified	pos	ASV_573 Unclassified
					ASV_574	-0.158934	2.40193	0.070326	0.0995253	-2.25996	24.1338	0.0238236	1.10383e-128	0.993994	7.80042e-127	FALSE	TRUE	Firmicutes	Lachnospirales	Lachnospiraceae	Anaerostipes	pos	ASV_574 Anaerostipes
					ASV_577	-0.144763	2.18148	0.205002	0.289975	-0.706155	7.52298	0.480092	5.35401e-14	0.993994	6.3402e-13	FALSE	TRUE	Proteobacteria	Burkholderiales	Burkholderiaceae	Burkholderia-Caballeronia-Paraburkholderia	pos	ASV_577 Burkholderia-Caballeronia-Paraburkholderia
					ASV_578	-0.161703	2.445	0.0780517	0.11045	-2.07174	22.1366	0.0382899	1.4036e-108	0.993994	7.871e-107	FALSE	TRUE	Gemmatimonadota	Gemmatimonadales	Gemmatimonadaceae	Unclassified	pos	ASV_578 Unclassified
					ASV_579	0.184469	-2.94018	0.262764	0.371661	0.702035	-7.91091	0.482657	2.55505e-15	0.993994	3.12795e-14	FALSE	TRUE	Firmicutes	Lactobacillales	Lactobacillaceae	Lactobacillus	neg	ASV_579 Lactobacillus
					ASV_581	-0.168233	2.54658	0.0917697	0.129849	-1.83321	19.6119	0.0667717	1.22331e-85	0.993994	5.50935e-84	FALSE	TRUE	Actinobacteriota	Streptomycetales	Streptomycetaceae	E1B-B3-114	pos	ASV_581 E1B-B3-114
					ASV_582	-0.16337	2.47094	0.0968505	0.137034	-1.68683	18.0316	0.0916359	1.09963e-72	0.993994	4.26694e-71	FALSE	TRUE	Acidobacteriota	Bryobacterales	Bryobacteraceae	Bryobacter	pos	ASV_582 Bryobacter
					ASV_586	0.0518994	-0.877872	0.233279	0.329964	0.222477	-2.6605	0.823942	0.00780236	0.993994	0.03396	FALSE	TRUE	Actinobacteriota	Corynebacteriales	Corynebacteriaceae	Corynebacterium	neg	ASV_586 Corynebacterium
					ASV_587	-0.157199	2.37494	0.0569328	0.0805849	-2.76114	29.4713	0.00575998	6.71269e-191	0.797244	9.26138e-189	FALSE	TRUE	Actinobacteriota	Frankiales	Geodermatophilaceae	Blastococcus	pos	ASV_587 Blastococcus
					ASV_591	0.151086	-2.42086	0.558848	0.790384	0.270353	-3.06288	0.786889	0.00219215	0.993994	0.011562	FALSE	TRUE	Bacteroidota	Bacteroidales	Prevotellaceae	Prevotella_9	neg	ASV_591 Prevotella_9
					ASV_595	-0.126238	1.8933	0.238682	0.337604	-0.528898	5.60804	0.596876	2.04626e-08	0.993994	1.95882e-07	FALSE	TRUE	Bacteroidota	Bacteroidales	Rikenellaceae	Alistipes	pos	ASV_595 Alistipes
					ASV_596	-0.15379	2.3219	0.0792955	0.112209	-1.93945	20.6926	0.0524464	4.03667e-95	0.993994	2.02814e-93	FALSE	TRUE	Gemmatimonadota	Gemmatimonadales	Gemmatimonadaceae	Unclassified	pos	ASV_596 Unclassified
					ASV_598	0.110079	-1.78294	0.287669	0.406881	0.38266	-4.38196	0.701972	1.17617e-05	0.993994	9.46598e-05	FALSE	TRUE	Firmicutes	Clostridiales	Clostridiaceae	Clostridium sensu stricto 1	neg	ASV_598 Clostridium sensu stricto 1
					ASV_599	-0.164375	2.48658	0.0712823	0.100878	-2.30598	24.6494	0.0211118	3.73237e-134	0.993994	2.7262e-132	FALSE	TRUE	Bacteroidota	Bacteroidales	Tannerellaceae	Parabacteroides	pos	ASV_599 Parabacteroides
					ASV_602	-0.140363	2.11303	0.11624	0.164453	-1.20752	12.8488	0.22723	8.73005e-38	0.993994	1.85984e-36	FALSE	TRUE	Proteobacteria	Burkholderiales	Neisseriaceae	Neisseria	pos	ASV_602 Neisseria
					ASV_620	-0.153969	2.32469	0.0658593	0.0932088	-2.33785	24.9406	0.0193952	2.69874e-137	0.993994	2.0222e-135	FALSE	TRUE	Proteobacteria	Sphingomonadales	Sphingomonadaceae	Sphingomonas	pos	ASV_620 Sphingomonas
					ASV_621	-0.167093	2.52885	0.0542602	0.0768049	-3.07948	32.9257	0.00207362	9.42613e-238	0.376992	1.70691e-235	FALSE	TRUE	Unclassified	Unclassified	Unclassified	Unclassified	pos	ASV_621 Unclassified
					ASV_622	0.152248	-2.43892	0.553388	0.782662	0.275119	-3.11619	0.783225	0.00183203	0.993994	0.0099215	FALSE	TRUE	Bacteroidota	Bacteroidales	Prevotellaceae	Prevotella_9	neg	ASV_622 Prevotella_9
					ASV_623	-0.133363	2.00413	0.284492	0.402389	-0.468775	4.98058	0.63923	6.33925e-07	0.993994	5.62827e-06	FALSE	TRUE	Firmicutes	Lachnospirales	Lachnospiraceae	Lachnospiraceae UCG-004	pos	ASV_623 Lachnospiraceae UCG-004
					ASV_625	-0.162027	2.45004	0.0598732	0.0847433	-2.70617	28.9113	0.00680638	8.60149e-184	0.888774	1.09947e-181	FALSE	TRUE	Acidobacteriota	Bryobacterales	Bryobacteraceae	Bryobacter	pos	ASV_625 Bryobacter
					ASV_628	0.0892283	-1.45857	0.26202	0.370609	0.34054	-3.93561	0.73345	8.29848e-05	0.993994	0.000617555	FALSE	TRUE	Bacteroidota	Bacteroidales	Prevotellaceae	Alloprevotella	neg	ASV_628 Alloprevotella
					ASV_629	0.0992658	-1.61472	0.379398	0.536605	0.26164	-3.00914	0.793599	0.00261988	0.993994	0.0133874	FALSE	TRUE	Firmicutes	Bacillales	Bacillaceae	Geobacillus	neg	ASV_629 Geobacillus
					ASV_633	0.178327	-2.84463	0.294685	0.416804	0.605145	-6.82486	0.545082	8.80085e-12	0.993994	9.65871e-11	FALSE	TRUE	Firmicutes	Clostridiales	Clostridiaceae	Clostridium sensu stricto 1	neg	ASV_633 Clostridium sensu stricto 1
					ASV_634	0.161549	-2.58362	0.471015	0.666169	0.34298	-3.87832	0.731613	0.000105182	0.993994	0.00077544	FALSE	TRUE	Bacteroidota	Bacteroidales	Bacteroidaceae	Bacteroides	neg	ASV_634 Bacteroides
					ASV_636	-0.162259	2.45365	0.0875541	0.123888	-1.85324	19.8055	0.0638474	2.66999e-87	0.993994	1.22791e-85	FALSE	TRUE	NB1-j	Unclassified	Unclassified	Unclassified	pos	ASV_636 Unclassified
					ASV_637	-0.159259	2.40698	0.0737238	0.10433	-2.16021	23.0708	0.0307563	9.09361e-118	0.993994	5.72766e-116	FALSE	TRUE	RCP2-54	Unclassified	Unclassified	Unclassified	pos	ASV_637 Unclassified
					ASV_639	-0.162163	2.45216	0.101963	0.144264	-1.59041	16.9978	0.111743	8.53025e-65	0.993994	2.94226e-63	FALSE	TRUE	Bacteroidota	Chitinophagales	Chitinophagaceae	Unclassified	pos	ASV_639 Unclassified
					ASV_641	0.125717	-2.0262	0.164486	0.232679	0.764301	-8.70814	0.444688	3.089e-18	0.993994	4.19525e-17	FALSE	TRUE	Actinobacteriota	Pseudonocardiales	Pseudonocardiaceae	Saccharopolyspora	neg	ASV_641 Saccharopolyspora
					ASV_642	-0.160765	2.43042	0.0502099	0.0710754	-3.20187	34.1949	0.0013654	2.88203e-256	0.3292	6.77043e-254	FALSE	TRUE	Proteobacteria	Azospirillales	Azospirillaceae	Skermanella	pos	ASV_642 Skermanella
					ASV_646	-0.165024	2.49666	0.0557007	0.0788424	-2.96268	31.6665	0.0030497	4.50025e-220	0.492725	7.24373e-218	FALSE	TRUE	Acidobacteriota	Subgroup 7	Unclassified	Unclassified	pos	ASV_646 Unclassified
					ASV_647	-0.12522	1.87746	0.199055	0.281565	-0.629073	6.66794	0.529301	2.59417e-11	0.993994	2.80803e-10	FALSE	TRUE	Acidobacteriota	Vicinamibacterales	Vicinamibacteraceae	Unclassified	pos	ASV_647 Unclassified
					ASV_648	0.162619	-2.60026	0.169672	0.240012	0.958433	-10.8339	0.337844	2.37858e-27	0.993994	4.0698e-26	FALSE	TRUE	Firmicutes	Erysipelotrichales	Erysipelotrichaceae	Ileibacterium	neg	ASV_648 Ileibacterium
					ASV_649	-0.0992743	1.47384	0.36938	0.522436	-0.26876	2.82109	0.788115	0.00478613	0.993994	0.0228452	FALSE	TRUE	Firmicutes	Erysipelotrichales	Erysipelatoclostridiaceae	Erysipelotrichaceae UCG-003	pos	ASV_649 Erysipelotrichaceae UCG-003
					ASV_650	0.171809	-2.74323	0.402494	0.569268	0.42686	-4.81887	0.669481	1.44374e-06	0.993994	1.2612e-05	FALSE	TRUE	Proteobacteria	Pseudomonadales	Moraxellaceae	Acinetobacter	neg	ASV_650 Acinetobacter
					ASV_651	0.136916	-2.20042	0.418865	0.592419	0.326874	-3.7143	0.743763	0.000203767	0.993994	0.00142834	FALSE	TRUE	Firmicutes	Peptostreptococcales-Tissierellales	Family XI	Fenollaria	neg	ASV_651 Fenollaria
					ASV_653	-0.161456	2.44116	0.0709183	0.100363	-2.27665	24.3234	0.0228069	1.10901e-130	0.993994	8.03292e-129	FALSE	TRUE	Actinobacteriota	Gaiellales	Unclassified	Unclassified	pos	ASV_653 Unclassified
					ASV_657	0.0850449	-1.3935	0.355762	0.503178	0.23905	-2.76939	0.811067	0.00561618	0.993994	0.0261607	FALSE	TRUE	Firmicutes	Bacillales	Bacillaceae	Geobacillus	neg	ASV_657 Geobacillus
					ASV_658	0.190113	-3.02797	0.250116	0.353774	0.7601	-8.55905	0.447195	1.13799e-17	0.993994	1.51014e-16	FALSE	TRUE	Firmicutes	Bacillales	Bacillaceae	Virgibacillus	neg	ASV_658 Virgibacillus
					ASV_660	-0.158756	2.39916	0.062093	0.0878826	-2.55675	27.2996	0.0105654	4.28594e-164	0.993994	4.282e-162	FALSE	TRUE	Acidobacteriota	Pyrinomonadales	Pyrinomonadaceae	RB41	pos	ASV_660 RB41
					ASV_661	-0.153726	2.3209	0.0643531	0.0910788	-2.38878	25.4823	0.0169043	3.09453e-143	0.993994	2.49052e-141	FALSE	TRUE	Gemmatimonadota	Unclassified	Unclassified	Unclassified	pos	ASV_661 Unclassified
					ASV_662	-0.155361	2.34634	0.0557144	0.0788616	-2.78853	29.7527	0.00529482	1.60151e-194	0.767043	2.32005e-192	FALSE	TRUE	Myxococcota	Myxococcales	Myxococcaceae	Unclassified	pos	ASV_662 Unclassified
					ASV_663	-0.156294	2.36085	0.0633781	0.0897	-2.46605	26.3194	0.0136612	1.15006e-152	0.993994	9.80031e-151	FALSE	TRUE	Proteobacteria	Pseudomonadales	Moraxellaceae	Acinetobacter	pos	ASV_663 Acinetobacter
					ASV_667	0.120982	-1.95255	0.31175	0.440937	0.388074	-4.42817	0.697961	9.5034e-06	0.993994	7.71275e-05	FALSE	TRUE	Proteobacteria	Enterobacterales	Vibrionaceae	Photobacterium	neg	ASV_667 Photobacterium
					ASV_670	-0.133774	2.01052	0.348069	0.492298	-0.384331	4.08395	0.700733	4.4277e-05	0.993994	0.000339679	FALSE	TRUE	Actinobacteriota	Micrococcales	Micrococcaceae	Pseudarthrobacter	pos	ASV_670 Pseudarthrobacter
					ASV_673	-0.152533	2.30234	0.0621959	0.0880282	-2.45246	26.1546	0.0141885	8.72898e-151	0.993994	7.29542e-149	FALSE	TRUE	Acidobacteriota	Subgroup 7	Unclassified	Unclassified	pos	ASV_673 Unclassified
					ASV_676	-0.130132	1.95387	0.156497	0.221381	-0.83153	8.82582	0.405674	1.08664e-18	0.993994	1.49685e-17	FALSE	TRUE	Proteobacteria	Sphingomonadales	Sphingomonadaceae	Sphingomonas	pos	ASV_676 Sphingomonas
					ASV_680	-0.157069	2.37292	0.0595678	0.0843115	-2.63682	28.1447	0.00836877	2.78398e-174	0.957124	3.18399e-172	FALSE	TRUE	Actinobacteriota	Gaiellales	Gaiellaceae	Gaiella	pos	ASV_680 Gaiella
					ASV_682	-0.155408	2.34707	0.085186	0.120539	-1.82434	19.4715	0.0681014	1.91583e-84	0.993994	8.45301e-83	FALSE	TRUE	Proteobacteria	Sphingomonadales	Sphingomonadaceae	Sphingomonas	pos	ASV_682 Sphingomonas
					ASV_683	0.178757	-2.85132	0.155508	0.219983	1.1495	-12.9615	0.25035	2.02247e-38	0.993994	4.36883e-37	FALSE	TRUE	Bacteroidota	Bacteroidales	Muribaculaceae	Unclassified	neg	ASV_683 Unclassified
					ASV_688	-0.147044	2.21697	0.0675783	0.0956398	-2.17591	23.1804	0.029562	7.1821e-119	0.993994	4.62421e-117	FALSE	TRUE	Actinobacteriota	Solirubrobacterales	Solirubrobacteraceae	Solirubrobacter	pos	ASV_688 Solirubrobacter
					ASV_689	-0.153488	2.3172	0.0600435	0.0849843	-2.55627	27.2662	0.01058	1.06667e-163	0.993994	1.05358e-161	FALSE	TRUE	Acidobacteriota	Vicinamibacterales	Vicinamibacteraceae	Unclassified	pos	ASV_689 Unclassified
					ASV_691	0.0594146	-0.994782	0.220498	0.31189	0.269456	-3.18953	0.787579	0.00142504	0.993994	0.00802752	FALSE	TRUE	Proteobacteria	Burkholderiales	Comamonadaceae	Unclassified	neg	ASV_691 Unclassified
					ASV_695	-0.159198	2.40604	0.0722216	0.102206	-2.2043	23.5411	0.0275031	1.54991e-122	0.993994	1.04433e-120	FALSE	TRUE	Methylomirabilota	Rokubacteriales	Unclassified	Unclassified	pos	ASV_695 Unclassified
					ASV_699	-0.155216	2.34409	0.0713989	0.101043	-2.17393	23.199	0.0297107	4.66011e-119	0.993994	3.04554e-117	FALSE	TRUE	Firmicutes	Staphylococcales	Staphylococcaceae	Unclassified	pos	ASV_699 Unclassified
					ASV_702	-0.151843	2.29161	0.0743874	0.105269	-2.04124	21.7692	0.0412269	4.54751e-105	0.993994	2.43994e-103	FALSE	TRUE	Gemmatimonadota	Gemmatimonadales	Gemmatimonadaceae	Unclassified	pos	ASV_702 Unclassified
					ASV_704	0.141972	-2.27907	0.548959	0.776398	0.25862	-2.93544	0.795928	0.00333074	0.993994	0.0166002	FALSE	TRUE	Bacteroidota	Bacteroidales	Prevotellaceae	Prevotella_9	neg	ASV_704 Prevotella_9
					ASV_706	-0.157487	2.37941	0.093881	0.132834	-1.67751	17.9126	0.0934423	9.40321e-72	0.993994	3.58477e-70	FALSE	TRUE	Firmicutes	Lachnospirales	Lachnospiraceae	Blautia	pos	ASV_706 Blautia
					ASV_707	-0.151127	2.28048	0.057146	0.0808864	-2.64458	28.1936	0.00817934	7.01334e-175	0.947931	8.12799e-173	FALSE	TRUE	Proteobacteria	Rhizobiales	Methyloligellaceae	Unclassified	pos	ASV_707 Unclassified
					ASV_709	0.117197	-1.89367	0.296348	0.419155	0.395473	-4.51783	0.692494	6.24758e-06	0.993994	5.19158e-05	FALSE	TRUE	Proteobacteria	Enterobacterales	Vibrionaceae	Photobacterium	neg	ASV_709 Photobacterium
					ASV_717	-0.159112	2.4047	0.0802103	0.113503	-1.98369	21.1863	0.0472907	1.27874e-99	0.993994	6.53813e-98	FALSE	TRUE	Actinobacteriota	Solirubrobacterales	Solirubrobacteraceae	Conexibacter	pos	ASV_717 Conexibacter
					ASV_721	0.111543	-1.8057	0.28699	0.405921	0.388664	-4.44841	0.697525	8.65086e-06	0.993994	7.0604e-05	FALSE	TRUE	Proteobacteria	Burkholderiales	Comamonadaceae	Delftia	neg	ASV_721 Delftia
					ASV_724	-0.151541	2.28692	0.0583094	0.0825318	-2.59891	27.7095	0.00935203	5.36291e-169	0.982633	5.75128e-167	FALSE	TRUE	Proteobacteria	Enterobacterales	Morganellaceae	Buchnera	pos	ASV_724 Buchnera
					ASV_727	-0.121493	1.81948	0.102836	0.145497	-1.18143	12.5052	0.237433	6.98803e-36	0.993994	1.42917e-34	FALSE	TRUE	Firmicutes	Peptostreptococcales-Tissierellales	Peptostreptococcaceae	Intestinibacter	pos	ASV_727 Intestinibacter
					ASV_728	-0.122498	1.83512	0.14656	0.207329	-0.835823	8.85125	0.403254	8.65468e-19	0.993994	1.19597e-17	FALSE	TRUE	Actinobacteriota	Propionibacteriales	Nocardioidaceae	Marmoricola	pos	ASV_728 Marmoricola
					ASV_735	-0.153063	2.31059	0.048409	0.0685273	-3.16187	33.7178	0.00156762	3.17266e-249	0.352623	7.07097e-247	FALSE	TRUE	Bacteroidota	Bacteroidales	Bacteroidaceae	Bacteroides	pos	ASV_735 Bacteroides
					ASV_737	-0.157305	2.37659	0.0541191	0.0766053	-2.90665	31.0238	0.0036532	2.57202e-211	0.567029	3.99214e-209	FALSE	TRUE	Firmicutes	Lachnospirales	Lachnospiraceae	Blautia	pos	ASV_737 Blautia
					ASV_738	-0.123693	1.85371	0.179389	0.253754	-0.689528	7.30516	0.490491	2.76927e-13	0.993994	3.17553e-12	FALSE	TRUE	Firmicutes	Lachnospirales	Lachnospiraceae	Roseburia	pos	ASV_738 Roseburia
					ASV_739	-0.150933	2.27745	0.0508298	0.0719524	-2.96937	31.6522	0.0029841	7.07399e-220	0.492725	1.11795e-217	FALSE	TRUE	Proteobacteria	Rhizobiales	Beijerinckiaceae	Microvirga	pos	ASV_739 Microvirga
					ASV_740	0.215723	-3.42637	0.532669	0.753361	0.404985	-4.54811	0.685488	5.41292e-06	0.993994	4.52395e-05	FALSE	TRUE	Proteobacteria	Rhodobacterales	Rhodobacteraceae	Paracoccus	neg	ASV_740 Paracoccus
					ASV_741	-0.153679	2.32017	0.0613066	0.0867705	-2.50672	26.7392	0.0121857	1.65088e-157	0.993994	1.49473e-155	FALSE	TRUE	Proteobacteria	Burkholderiales	Oxalobacteraceae	Massilia	pos	ASV_741 Massilia
					ASV_742	-0.157264	2.37594	0.04978	0.0704672	-3.15917	33.717	0.00158218	3.26244e-249	0.352623	7.08929e-247	FALSE	TRUE	Firmicutes	Lachnospirales	Lachnospiraceae	[Eubacterium] hallii group	pos	ASV_742 [Eubacterium] hallii group
					ASV_746	0.176657	-2.81864	0.302873	0.428383	0.583271	-6.57973	0.559711	4.71308e-11	0.993994	5.05131e-10	FALSE	TRUE	Firmicutes	Bacillales	Bacillaceae	Virgibacillus	neg	ASV_746 Virgibacillus
					ASV_747	-0.14926	2.25144	0.0830267	0.117485	-1.79774	19.1635	0.0722188	7.46183e-82	0.993994	3.17932e-80	FALSE	TRUE	Proteobacteria	Sphingomonadales	Sphingomonadaceae	Sphingomonas	pos	ASV_747 Sphingomonas
					ASV_750	-0.144459	2.17674	0.056719	0.0802826	-2.54692	27.1135	0.010868	6.82565e-162	0.993994	6.44876e-160	FALSE	TRUE	Gemmatimonadota	Gemmatimonadales	Gemmatimonadaceae	Unclassified	pos	ASV_750 Unclassified
					ASV_751	-0.149425	2.254	0.121235	0.171516	-1.23252	13.1417	0.217753	1.90029e-39	0.993994	4.17105e-38	FALSE	TRUE	Firmicutes	Veillonellales-Selenomonadales	Veillonellaceae	Veillonella	pos	ASV_751 Veillonella
					ASV_754	-0.127521	1.91325	0.235613	0.333265	-0.541229	5.74093	0.58835	9.41603e-09	0.993994	9.14459e-08	FALSE	TRUE	Acidobacteriota	Blastocatellales	Blastocatellaceae	Unclassified	pos	ASV_754 Unclassified
					ASV_755	-0.129216	1.93962	0.102227	0.144637	-1.264	13.4102	0.206229	5.26705e-41	0.993994	1.18912e-39	FALSE	TRUE	Firmicutes	Veillonellales-Selenomonadales	Selenomonadaceae	Megamonas	pos	ASV_755 Megamonas
					ASV_757	-0.147364	2.22194	0.0771718	0.109206	-1.90956	20.3463	0.0561899	5.00311e-92	0.993994	2.45689e-90	FALSE	TRUE	Acidobacteriota	Thermoanaerobaculales	Thermoanaerobaculaceae	Subgroup 10	pos	ASV_757 Subgroup 10
					ASV_758	0.151788	-2.43178	0.415162	0.587181	0.365612	-4.14144	0.714655	3.45135e-05	0.993994	0.000267372	FALSE	TRUE	Bacteroidota	Bacteroidales	Muribaculaceae	Unclassified	neg	ASV_758 Unclassified
					ASV_760	0.0269501	-0.489752	0.128661	0.182017	0.209466	-2.69069	0.834084	0.00713034	0.993994	0.0314923	FALSE	TRUE	Proteobacteria	Unclassified	Unclassified	Unclassified	neg	ASV_760 Unclassified
					ASV_761	-0.138924	2.09065	0.0839618	0.118808	-1.65461	17.5969	0.0980027	2.60076e-69	0.993994	9.49824e-68	FALSE	TRUE	Bacteroidota	Bacteroidales	Bacteroidaceae	Bacteroides	pos	ASV_761 Bacteroides
					ASV_766	-0.146558	2.2094	0.115062	0.162786	-1.27373	13.5724	0.202759	5.83932e-42	0.993994	1.33216e-40	FALSE	TRUE	Proteobacteria	Pseudomonadales	Moraxellaceae	Acinetobacter	pos	ASV_766 Acinetobacter
					ASV_768	-0.149262	2.25146	0.0724891	0.102584	-2.05909	21.9475	0.0394854	9.15961e-107	0.993994	5.03894e-105	FALSE	TRUE	Gemmatimonadota	Gemmatimonadales	Gemmatimonadaceae	Unclassified	pos	ASV_768 Unclassified
					ASV_770	-0.150439	2.26977	0.0686308	0.0971282	-2.192	23.3688	0.0283795	8.8698e-121	0.993994	5.88521e-119	FALSE	TRUE	Gemmatimonadota	Gemmatimonadales	Gemmatimonadaceae	Unclassified	pos	ASV_770 Unclassified
					ASV_772	-0.155094	2.34219	0.0860116	0.121706	-1.80318	19.2446	0.0713604	1.56586e-82	0.993994	6.73784e-81	FALSE	TRUE	Proteobacteria	Burkholderiales	Burkholderiaceae	Lautropia	pos	ASV_772 Lautropia
					ASV_774	0.155571	-2.49063	0.0898836	0.127182	1.73081	-19.5832	0.0834858	2.14896e-85	0.993994	9.57887e-84	FALSE	TRUE	Proteobacteria	Rhizobiales	Rhizobiaceae	Pseudochrobactrum	neg	ASV_774 Pseudochrobactrum
					ASV_776	-0.112101	1.67338	0.296111	0.418821	-0.378578	3.99545	0.705002	6.45715e-05	0.993994	0.000486356	FALSE	TRUE	Firmicutes	Veillonellales-Selenomonadales	Selenomonadaceae	Mitsuokella	pos	ASV_776 Mitsuokella
					ASV_777	-0.140149	2.1097	0.0723602	0.102402	-1.93683	20.6022	0.0527664	2.62295e-94	0.993994	1.30278e-92	FALSE	TRUE	Proteobacteria	Sphingomonadales	Sphingomonadaceae	Ellin6055	pos	ASV_777 Ellin6055
					ASV_780	-0.145429	2.19184	0.0809096	0.114492	-1.79743	19.1441	0.0722676	1.08353e-81	0.993994	4.59416e-80	FALSE	TRUE	Firmicutes	Lactobacillales	Streptococcaceae	Streptococcus	pos	ASV_780 Streptococcus
					ASV_783	0.0866697	-1.41877	0.388662	0.549706	0.222995	-2.58096	0.823539	0.0098525	0.993994	0.0400049	FALSE	TRUE	Actinobacteriota	Corynebacteriales	Corynebacteriaceae	Lawsonella	neg	ASV_783 Lawsonella
					ASV_784	-0.141805	2.13546	0.0539113	0.0763113	-2.63034	27.9836	0.00852984	2.57405e-172	0.962875	2.79671e-170	FALSE	TRUE	Proteobacteria	Burkholderiales	SC-I-84	Unclassified	pos	ASV_784 Unclassified
					ASV_786	-0.151052	2.27931	0.0817187	0.115636	-1.84844	19.7111	0.0645391	1.73125e-86	0.993994	7.92001e-85	FALSE	TRUE	Proteobacteria	Burkholderiales	Sutterellaceae	Unclassified	pos	ASV_786 Unclassified
					ASV_787	-0.149786	2.25962	0.0707198	0.100082	-2.11803	22.5777	0.0341729	7.18506e-113	0.993994	4.21976e-111	FALSE	TRUE	Proteobacteria	Gammaproteobacteria Incertae Sedis	Unknown Family	Acidibacter	pos	ASV_787 Acidibacter
					ASV_788	-0.150398	2.26913	0.0798164	0.112946	-1.8843	20.0905	0.0595248	8.93906e-90	0.993994	4.29272e-88	FALSE	TRUE	Verrucomicrobiota	Pedosphaerales	Pedosphaeraceae	Unclassified	pos	ASV_788 Unclassified
					ASV_789	-0.146425	2.20733	0.0600676	0.0850183	-2.43767	25.963	0.0147822	1.29641e-148	0.993994	1.07318e-146	FALSE	TRUE	Proteobacteria	Burkholderiales	Comamonadaceae	Ramlibacter	pos	ASV_789 Ramlibacter
					ASV_790	-0.146154	2.20311	0.0920365	0.130226	-1.588	16.9176	0.112287	3.33784e-64	0.993994	1.13774e-62	FALSE	TRUE	Proteobacteria	CCD24	Unclassified	Unclassified	pos	ASV_790 Unclassified
					ASV_791	-0.149965	2.2624	0.0686161	0.0971073	-2.18556	23.2979	0.0288475	4.65283e-120	0.993994	3.06382e-118	FALSE	TRUE	Acidobacteriota	Subgroup 7	Unclassified	Unclassified	pos	ASV_791 Unclassified
					ASV_793	0.19744	-3.14196	0.285247	0.403456	0.692174	-7.78761	0.488828	6.82902e-15	0.993994	8.25561e-14	FALSE	TRUE	Firmicutes	Bacillales	Bacillaceae	Bacillus	neg	ASV_793 Bacillus
					ASV_796	0.0492841	-0.837187	0.187103	0.264663	0.263406	-3.16322	0.792238	0.00156037	0.993994	0.00863132	FALSE	TRUE	Proteobacteria	Burkholderiales	Comamonadaceae	Verminephrobacter	neg	ASV_796 Verminephrobacter
					ASV_797	-0.132587	1.99206	0.114583	0.162109	-1.15713	12.2884	0.24722	1.04541e-34	0.993994	2.07934e-33	FALSE	TRUE	Actinobacteriota	Unclassified	Unclassified	Unclassified	pos	ASV_797 Unclassified
					ASV_798	-0.154962	2.34014	0.0608038	0.0860595	-2.54856	27.1921	0.0108169	8.05629e-163	0.993994	7.86801e-161	FALSE	TRUE	Actinobacteriota	Gaiellales	Gaiellaceae	Gaiella	pos	ASV_798 Gaiella
					ASV_799	0.0770579	-1.26925	0.347	0.490788	0.222069	-2.58614	0.82426	0.0097057	0.993994	0.0396998	FALSE	TRUE	Firmicutes	Oscillospirales	Ruminococcaceae	Ruminococcus	neg	ASV_799 Ruminococcus
					ASV_800	0.154059	-2.46711	0.478945	0.677384	0.321664	-3.64212	0.747707	0.000270407	0.993994	0.00184054	FALSE	TRUE	Firmicutes	Bacillales	Bacillaceae	Virgibacillus	neg	ASV_800 Virgibacillus
					ASV_802	-0.14236	2.14409	0.0979865	0.13864	-1.45285	15.4652	0.146265	5.95892e-54	0.993994	1.73227e-52	FALSE	TRUE	Acidobacteriota	Vicinamibacterales	Vicinamibacteraceae	Unclassified	pos	ASV_802 Unclassified
					ASV_804	-0.104792	1.55968	0.273312	0.386578	-0.383417	4.03458	0.701411	5.47003e-05	0.993994	0.000414882	FALSE	TRUE	Firmicutes	Lachnospirales	Lachnospiraceae	Anaerostipes	pos	ASV_804 Anaerostipes
					ASV_805	-0.147849	2.22948	0.11101	0.157056	-1.33185	14.1954	0.182909	9.78061e-46	0.993994	2.37467e-44	FALSE	TRUE	Chloroflexi	Unclassified	Unclassified	Unclassified	pos	ASV_805 Unclassified
					ASV_806	0.102575	-1.6662	0.296919	0.419963	0.345465	-3.96749	0.729745	7.26323e-05	0.993994	0.000543305	FALSE	TRUE	Proteobacteria	Caulobacterales	Caulobacteraceae	Brevundimonas	neg	ASV_806 Brevundimonas
					ASV_808	-0.11931	1.78552	0.138033	0.195271	-0.864355	9.1438	0.387393	6.02949e-20	0.993994	8.57747e-19	FALSE	TRUE	Firmicutes	Oscillospirales	Ruminococcaceae	Ruminococcus	pos	ASV_808 Ruminococcus
					ASV_814	-0.152476	2.30147	0.0897694	0.12702	-1.69853	18.1189	0.0894072	2.26016e-73	0.993994	8.84925e-72	FALSE	TRUE	Actinobacteriota	Micrococcales	Micrococcaceae	Unclassified	pos	ASV_814 Unclassified
					ASV_817	-0.143656	2.16426	0.0797446	0.112844	-1.80145	19.1792	0.0716312	5.52255e-82	0.993994	2.36463e-80	FALSE	TRUE	Myxococcota	Haliangiales	Haliangiaceae	Haliangium	pos	ASV_817 Haliangium
					ASV_818	0.128594	-2.07096	0.194467	0.275076	0.661267	-7.52869	0.508441	5.12511e-14	0.993994	6.07741e-13	FALSE	TRUE	Proteobacteria	Burkholderiales	Comamonadaceae	Schlegelella	neg	ASV_818 Schlegelella
					ASV_819	-0.0878586	1.29625	0.313235	0.443038	-0.280487	2.92583	0.779104	0.00343539	0.993994	0.0170179	FALSE	TRUE	Firmicutes	Lachnospirales	Lachnospiraceae	Blautia	pos	ASV_819 Blautia
					ASV_820	-0.142649	2.1486	0.0673655	0.0953389	-2.11754	22.5364	0.0342138	1.8247e-112	0.993994	1.06445e-110	FALSE	TRUE	Gemmatimonadota	Unclassified	Unclassified	Unclassified	pos	ASV_820 Unclassified
					ASV_821	-0.0699164	1.01714	0.276093	0.390511	-0.253235	2.60463	0.800087	0.00919735	0.993994	0.0379238	FALSE	TRUE	Bacteroidota	Bacteroidales	Prevotellaceae	Prevotella_9	pos	ASV_821 Prevotella_9
					ASV_823	-0.0959776	1.42255	0.320408	0.453182	-0.299548	3.13904	0.764522	0.00169503	0.993994	0.0092487	FALSE	TRUE	Proteobacteria	Xanthomonadales	Xanthomonadaceae	Lysobacter	pos	ASV_823 Lysobacter
					ASV_824	-0.137942	2.07536	0.100918	0.142786	-1.36686	14.5348	0.171668	7.2952e-48	0.993994	1.8872e-46	FALSE	TRUE	Proteobacteria	Burkholderiales	TRA3-20	Unclassified	pos	ASV_824 Unclassified
					ASV_825	0.175185	-2.79575	0.436736	0.617692	0.401124	-4.52613	0.688328	6.0074e-06	0.993994	5.00156e-05	FALSE	TRUE	Unclassified	Unclassified	Unclassified	Unclassified	neg	ASV_825 Unclassified
					ASV_827	-0.0549073	0.78365	0.218032	0.308402	-0.251831	2.541	0.801172	0.0110537	0.993994	0.0442351	FALSE	TRUE	Proteobacteria	Enterobacterales	Vibrionaceae	Vibrio	pos	ASV_827 Vibrio
					ASV_834	0.153629	-2.46042	0.363255	0.513775	0.422924	-4.7889	0.672351	1.67698e-06	0.993994	1.45909e-05	FALSE	TRUE	Proteobacteria	Pseudomonadales	Pseudomonadaceae	Pseudomonas	neg	ASV_834 Pseudomonas
					ASV_835	-0.142423	2.14508	0.0863935	0.122246	-1.64854	17.5472	0.0992411	6.24716e-69	0.993994	2.27198e-67	FALSE	TRUE	Bacteroidota	Bacteroidales	Bacteroidaceae	Bacteroides	pos	ASV_835 Bacteroides
					ASV_836	-0.155239	2.34445	0.0721138	0.102053	-2.1527	22.9727	0.0313425	8.73285e-117	0.993994	5.34549e-115	FALSE	TRUE	Proteobacteria	Xanthomonadales	Xanthomonadaceae	Luteimonas	pos	ASV_836 Luteimonas
					ASV_838	-0.131996	1.98287	0.0631906	0.0894349	-2.08885	22.1711	0.0367211	6.53518e-109	0.993994	3.68856e-107	FALSE	TRUE	Proteobacteria	Sphingomonadales	Sphingomonadaceae	Ellin6055	pos	ASV_838 Ellin6055
					ASV_841	-0.0721947	1.05258	0.0882783	0.124912	-0.817809	8.4266	0.413466	3.55859e-17	0.993994	4.66535e-16	FALSE	TRUE	Proteobacteria	Pseudomonadales	Moraxellaceae	Acinetobacter	pos	ASV_841 Acinetobacter
					ASV_842	0.0833245	-1.36673	0.347112	0.490945	0.240051	-2.78388	0.810291	0.00537128	0.993994	0.0252478	FALSE	TRUE	Bacteroidota	Bacteroidales	Muribaculaceae	Unclassified	neg	ASV_842 Unclassified
					ASV_844	-0.140129	2.10939	0.0940307	0.133046	-1.49025	15.8546	0.136159	1.30718e-56	0.993994	4.04343e-55	FALSE	TRUE	Acidobacteriota	Pyrinomonadales	Pyrinomonadaceae	RB41	pos	ASV_844 RB41
					ASV_847	-0.145523	2.1933	0.0562181	0.079574	-2.58854	27.563	0.00963837	3.09524e-167	0.985608	3.16516e-165	FALSE	TRUE	Proteobacteria	Burkholderiales	Nitrosomonadaceae	MND1	pos	ASV_847 MND1
					ASV_849	-0.140166	2.10997	0.082366	0.116551	-1.70175	18.1034	0.0888018	2.99485e-73	0.993994	1.16732e-71	FALSE	TRUE	Actinobacteriota	Solirubrobacterales	67-14	Unclassified	pos	ASV_849 Unclassified
					ASV_850	-0.139048	2.09257	0.0779154	0.110258	-1.7846	18.9789	0.0743266	2.54852e-80	0.993994	1.07013e-78	FALSE	TRUE	Gemmatimonadota	Gemmatimonadales	Gemmatimonadaceae	Unclassified	pos	ASV_850 Unclassified
					ASV_853	-0.145188	2.1881	0.0859975	0.121686	-1.68829	17.9814	0.0913561	2.72336e-72	0.993994	1.05206e-70	FALSE	TRUE	Actinobacteriota	Solirubrobacterales	Solirubrobacteraceae	Conexibacter	pos	ASV_853 Conexibacter
					ASV_854	-0.148291	2.23636	0.0667932	0.0945295	-2.22015	23.6578	0.0264083	9.80249e-124	0.993994	6.70892e-122	FALSE	TRUE	Gemmatimonadota	Gemmatimonadales	Gemmatimonadaceae	Unclassified	pos	ASV_854 Unclassified
					ASV_856	0.13322	-2.14293	0.346127	0.489553	0.384889	-4.37732	0.70032	1.20145e-05	0.993994	9.66052e-05	FALSE	TRUE	Firmicutes	Clostridiales	Clostridiaceae	Clostridium sensu stricto 1	neg	ASV_856 Clostridium sensu stricto 1
					ASV_858	0.0509416	-0.862971	0.194446	0.275048	0.261983	-3.13753	0.793335	0.00170375	0.993994	0.00928527	FALSE	TRUE	Proteobacteria	Pseudomonadales	Endozoicomonadaceae	Endozoicomonas	neg	ASV_858 Endozoicomonas
					ASV_861	-0.0597521	0.859018	0.238279	0.337034	-0.250766	2.54875	0.801995	0.0108109	0.993994	0.0433633	FALSE	TRUE	Firmicutes	Lactobacillales	Carnobacteriaceae	Granulicatella	pos	ASV_861 Granulicatella
					ASV_863	-0.143464	2.16127	0.104211	0.147442	-1.37667	14.6585	0.168614	1.18931e-48	0.993994	3.1231e-47	FALSE	TRUE	Proteobacteria	Sphingomonadales	Sphingomonadaceae	Unclassified	pos	ASV_863 Unclassified
					ASV_864	0.166057	-2.65374	0.351522	0.497183	0.472393	-5.33755	0.636647	9.42085e-08	0.993994	8.65603e-07	FALSE	TRUE	Proteobacteria	Rickettsiales	Anaplasmataceae	Neorickettsia	neg	ASV_864 Neorickettsia
					ASV_866	0.140395	-2.25454	0.453614	0.641561	0.309504	-3.51416	0.756938	0.000441153	0.993994	0.00284459	FALSE	TRUE	Bacteroidota	Bacteroidales	Bacteroidaceae	Bacteroides	neg	ASV_866 Bacteroides
					ASV_872	-0.151451	2.28551	0.0547176	0.0774518	-2.76786	29.5088	0.00564255	2.21723e-191	0.797244	3.10841e-189	FALSE	TRUE	Proteobacteria	Azospirillales	Azospirillaceae	Skermanella	pos	ASV_872 Skermanella
					ASV_874	-0.138481	2.08375	0.112022	0.158488	-1.23619	13.1477	0.216387	1.75396e-39	0.993994	3.86941e-38	FALSE	TRUE	Gemmatimonadota	Gemmatimonadales	Gemmatimonadaceae	Unclassified	pos	ASV_874 Unclassified
					ASV_876	-0.135895	2.04353	0.0581955	0.0823707	-2.33515	24.8089	0.0195354	7.17871e-136	0.993994	5.33311e-134	FALSE	TRUE	Gemmatimonadota	Gemmatimonadales	Gemmatimonadaceae	Unclassified	pos	ASV_876 Unclassified
					ASV_877	-0.138822	2.08906	0.073874	0.104543	-1.87917	19.9829	0.0602207	7.7659e-89	0.993994	3.66855e-87	FALSE	TRUE	Campylobacterota	Campylobacterales	Helicobacteraceae	Helicobacter	pos	ASV_877 Helicobacter
					ASV_880	-0.130155	1.95424	0.129138	0.182692	-1.00788	10.6969	0.313513	1.05244e-26	0.993994	1.76259e-25	FALSE	TRUE	Proteobacteria	Burkholderiales	Oxalobacteraceae	Massilia	pos	ASV_880 Massilia
					ASV_881	-0.144142	2.17181	0.0774135	0.109548	-1.86197	19.8253	0.062607	1.80244e-87	0.993994	8.33341e-86	FALSE	TRUE	Actinobacteriota	Gaiellales	Unclassified	Unclassified	pos	ASV_881 Unclassified
					ASV_888	-0.149374	2.25321	0.083893	0.11871	-1.78053	18.9807	0.0749887	2.46087e-80	0.993994	1.03834e-78	FALSE	TRUE	Proteobacteria	Sphingomonadales	Sphingomonadaceae	Sphingomonas	pos	ASV_888 Sphingomonas
					ASV_889	-0.144877	2.18325	0.0528686	0.0748365	-2.74032	29.1736	0.00613796	4.19803e-187	0.833611	5.70144e-185	FALSE	TRUE	Actinobacteriota	Solirubrobacterales	Solirubrobacteraceae	Solirubrobacter	pos	ASV_889 Solirubrobacter
					ASV_892	-0.075831	1.10915	0.26103	0.369208	-0.290507	3.00412	0.771428	0.00266351	0.993994	0.0135784	FALSE	TRUE	Firmicutes	Veillonellales-Selenomonadales	Veillonellaceae	Veillonella	pos	ASV_892 Veillonella
					ASV_894	-0.136891	2.05902	0.0572777	0.0810727	-2.38996	25.3972	0.0168504	2.70785e-142	0.993994	2.13969e-140	FALSE	TRUE	Firmicutes	Lachnospirales	Lachnospiraceae	[Eubacterium] hallii group	pos	ASV_894 [Eubacterium] hallii group
					ASV_898	-0.136685	2.05582	0.0816683	0.115564	-1.67366	17.7893	0.0941969	8.54792e-71	0.993994	3.21639e-69	FALSE	TRUE	Proteobacteria	Xanthomonadales	Xanthomonadaceae	Luteimonas	pos	ASV_898 Luteimonas
					ASV_899	-0.142112	2.14023	0.076241	0.10789	-1.86398	19.8372	0.0623246	1.42137e-87	0.993994	6.60671e-86	FALSE	TRUE	Methylomirabilota	Rokubacteriales	Unclassified	Unclassified	pos	ASV_899 Unclassified
					ASV_904	0.140248	-2.25226	0.358945	0.507679	0.390725	-4.43639	0.696001	9.1482e-06	0.993994	7.44533e-05	FALSE	TRUE	Bacteroidota	Bacteroidales	Muribaculaceae	Unclassified	neg	ASV_904 Unclassified
					ASV_905	0.150806	-2.41649	0.311971	0.44125	0.483396	-5.47647	0.628815	4.33888e-08	0.993994	4.06396e-07	FALSE	TRUE	Bacteroidota	Bacteroidales	Tannerellaceae	Unclassified	neg	ASV_905 Unclassified
					ASV_907	-0.129138	1.93841	0.0870161	0.123127	-1.48407	15.7432	0.137791	7.65075e-56	0.993994	2.30904e-54	FALSE	TRUE	Proteobacteria	Burkholderiales	Nitrosomonadaceae	MND1	pos	ASV_907 MND1
					ASV_908	-0.13839	2.08234	0.075725	0.10716	-1.82754	19.4321	0.0676186	4.13225e-84	0.993994	1.8049e-82	FALSE	TRUE	Proteobacteria	Burkholderiales	Nitrosomonadaceae	MND1	pos	ASV_908 MND1
					ASV_910	0.179737	-2.86655	0.308342	0.436117	0.582913	-6.57289	0.559952	4.93463e-11	0.993994	5.27575e-10	FALSE	TRUE	Firmicutes	Bacillales	Bacillaceae	Bacillus	neg	ASV_910 Bacillus
					ASV_915	0.12728	-2.05051	0.33845	0.478696	0.376066	-4.28354	0.706868	1.83947e-05	0.993994	0.000145749	FALSE	TRUE	Firmicutes	Erysipelotrichales	Erysipelotrichaceae	Allobaculum	neg	ASV_915 Allobaculum
					ASV_917	-0.136194	2.04818	0.0659913	0.0933954	-2.06382	21.9302	0.0390347	1.33952e-106	0.993994	7.32273e-105	FALSE	TRUE	Acidobacteriota	Vicinamibacterales	Vicinamibacteraceae	Unclassified	pos	ASV_917 Unclassified
					ASV_925	-0.135485	2.03715	0.0593945	0.0840665	-2.28111	24.2326	0.0225422	1.009e-129	0.993994	7.24815e-128	FALSE	TRUE	Chloroflexi	Unclassified	Unclassified	Unclassified	pos	ASV_925 Unclassified
					ASV_929	0.134289	-2.15956	0.375284	0.530787	0.357834	-4.0686	0.720467	4.72957e-05	0.993994	0.000361243	FALSE	TRUE	Firmicutes	Bacillales	Bacillaceae	Bacillus	neg	ASV_929 Bacillus
					ASV_932	-0.14995	2.26217	0.0588467	0.0832917	-2.54815	27.1596	0.0108296	1.94952e-162	0.993994	1.86212e-160	FALSE	TRUE	Acidobacteriota	Subgroup 7	Unclassified	Unclassified	pos	ASV_932 Unclassified
					ASV_936	-0.142836	2.1515	0.0997126	0.141081	-1.43248	15.2501	0.152008	1.64349e-52	0.993994	4.66838e-51	FALSE	TRUE	Proteobacteria	Sphingomonadales	Sphingomonadaceae	Sphingomonas	pos	ASV_936 Sphingomonas
					ASV_937	0.124305	-2.00425	0.378896	0.535895	0.328073	-3.74	0.742857	0.000184021	0.993994	0.00130042	FALSE	TRUE	Firmicutes	Bacillales	Bacillaceae	Bacillus	neg	ASV_937 Bacillus
					ASV_938	0.199519	-3.17429	0.227407	0.321659	0.877365	-9.86847	0.380289	5.70262e-23	0.993994	8.75746e-22	FALSE	TRUE	Firmicutes	Lactobacillales	Lactobacillaceae	Secundilactobacillus	neg	ASV_938 Secundilactobacillus
					ASV_941	-0.137678	2.07126	0.0791167	0.111956	-1.74019	18.5006	0.0818254	2.04011e-76	0.993994	8.28627e-75	FALSE	TRUE	Gemmatimonadota	Gemmatimonadales	Gemmatimonadaceae	Unclassified	pos	ASV_941 Unclassified
					ASV_944	-0.136949	2.05992	0.0796182	0.112665	-1.72007	18.2835	0.0854192	1.11955e-74	0.993994	4.48441e-73	FALSE	TRUE	Firmicutes	Lactobacillales	Streptococcaceae	Streptococcus	pos	ASV_944 Streptococcus
					ASV_945	-0.138869	2.08978	0.0754317	0.106745	-1.84099	19.5773	0.0656237	2.41617e-85	0.993994	1.0715e-83	FALSE	TRUE	Acidobacteriota	Vicinamibacterales	Vicinamibacteraceae	Unclassified	pos	ASV_945 Unclassified
					ASV_946	-0.148497	2.23956	0.0519096	0.07348	-2.86068	30.4785	0.00422738	5.02523e-204	0.635185	7.66304e-202	FALSE	TRUE	Bacteroidota	Bacteroidales	Tannerellaceae	Parabacteroides	pos	ASV_946 Parabacteroides
					ASV_947	-0.141976	2.13812	0.0632657	0.0895411	-2.24412	23.8787	0.0248245	5.10291e-126	0.993994	3.54836e-124	FALSE	TRUE	Proteobacteria	Burkholderiales	Oxalobacteraceae	Massilia	pos	ASV_947 Massilia
					ASV_948	-0.133082	1.99977	0.0534935	0.0757204	-2.48782	26.4099	0.0128529	1.05568e-153	0.993994	9.26865e-152	FALSE	TRUE	Myxococcota	Unclassified	Unclassified	Unclassified	pos	ASV_948 Unclassified
					ASV_952	-0.134052	2.01485	0.0996526	0.140996	-1.34519	14.2901	0.178564	2.52264e-46	0.993994	6.22921e-45	FALSE	TRUE	Proteobacteria	PLTA13	Unclassified	Unclassified	pos	ASV_952 Unclassified
					ASV_954	-0.125419	1.88055	0.0480814	0.0680638	-2.60846	27.6292	0.00909498	4.9633e-168	0.97597	5.13584e-166	FALSE	TRUE	Acidobacteriota	Vicinamibacterales	Vicinamibacteraceae	Unclassified	pos	ASV_954 Unclassified
					ASV_956	-0.140277	2.11168	0.0644146	0.0911658	-2.17771	23.1631	0.0294274	1.07262e-118	0.993994	6.85533e-117	FALSE	TRUE	Actinobacteriota	Solirubrobacterales	67-14	Unclassified	pos	ASV_956 Unclassified
					ASV_957	-0.135218	2.033	0.0742398	0.10506	-1.82137	19.3509	0.0685501	2.00487e-83	0.993994	8.6698e-82	FALSE	TRUE	Actinobacteriota	Frankiales	Geodermatophilaceae	Blastococcus	pos	ASV_957 Blastococcus
					ASV_958	-0.142603	2.14788	0.0903848	0.12789	-1.57774	16.7947	0.114626	2.66832e-63	0.993994	8.95484e-62	FALSE	TRUE	Proteobacteria	Rhizobiales	Unclassified	Unclassified	pos	ASV_958 Unclassified
					ASV_963	-0.129044	1.93695	0.0648105	0.0917256	-1.9911	21.1167	0.0464703	5.58325e-99	0.993994	2.83799e-97	FALSE	TRUE	Proteobacteria	Caulobacterales	Hyphomonadaceae	SWB02	pos	ASV_963 SWB02
					ASV_967	0.0132767	-0.277044	0.0750623	0.106223	0.176876	-2.60813	0.859606	0.00910372	0.993994	0.0376091	FALSE	TRUE	Bacteroidota	Bacteroidales	Rikenellaceae	Rikenellaceae RC9 gut group	neg	ASV_967 Rikenellaceae RC9 gut group
					ASV_969	-0.13858	2.08529	0.0902655	0.127722	-1.53525	16.3268	0.124724	6.36285e-60	0.993994	2.05598e-58	FALSE	TRUE	Acidobacteriota	Pyrinomonadales	Pyrinomonadaceae	RB41	pos	ASV_969 RB41
					ASV_970	-0.132727	1.99425	0.0611204	0.0865072	-2.17157	23.0529	0.029888	1.37455e-117	0.993994	8.5954e-116	FALSE	TRUE	Actinobacteriota	Gaiellales	Unclassified	Unclassified	pos	ASV_970 Unclassified
					ASV_971	-0.121449	1.8188	0.126865	0.179477	-0.957312	10.1339	0.33841	3.90851e-24	0.993994	6.16565e-23	FALSE	TRUE	Acidobacteriota	Vicinamibacterales	Vicinamibacteraceae	Unclassified	pos	ASV_971 Unclassified
					ASV_973	-0.143762	2.16591	0.046163	0.0653485	-3.11423	33.144	0.00184425	6.92144e-241	0.356228	1.30785e-238	FALSE	TRUE	Actinobacteriota	Streptomycetales	Streptomycetaceae	E1B-B3-114	pos	ASV_973 E1B-B3-114
					ASV_974	-0.134456	2.02114	0.12119	0.171452	-1.10947	11.7884	0.267228	4.48104e-32	0.993994	8.54149e-31	FALSE	TRUE	Acidobacteriota	Vicinamibacterales	Unclassified	Unclassified	pos	ASV_974 Unclassified
					ASV_975	-0.136617	2.05476	0.0477709	0.0676244	-2.85985	30.3849	0.00423847	8.69201e-203	0.635185	1.28052e-200	FALSE	TRUE	Acidobacteriota	Subgroup 7	Unclassified	Unclassified	pos	ASV_975 Unclassified
					ASV_977	-0.139474	2.0992	0.102725	0.145341	-1.35774	14.4433	0.174547	2.76461e-47	0.993994	7.04693e-46	FALSE	TRUE	Actinobacteriota	Micrococcales	Micrococcaceae	Acaricomes	pos	ASV_977 Acaricomes
					ASV_978	0.126937	-2.04518	0.33417	0.472643	0.379857	-4.32711	0.704051	1.51076e-05	0.993994	0.000120362	FALSE	TRUE	Firmicutes	Lactobacillales	Lactobacillaceae	Ligilactobacillus	neg	ASV_978 Ligilactobacillus
					ASV_979	-0.130774	1.96386	0.0747509	0.105783	-1.74947	18.5651	0.0802101	6.15743e-77	0.993994	2.52455e-75	FALSE	TRUE	Proteobacteria	Enterobacterales	Enterobacteriaceae	Aquamonas	pos	ASV_979 Aquamonas
					ASV_980	-0.135335	2.03481	0.0768753	0.108787	-1.76044	18.7045	0.0783326	4.54613e-78	0.993994	1.87275e-76	FALSE	TRUE	Actinobacteriota	Solirubrobacterales	Solirubrobacteraceae	Solirubrobacter	pos	ASV_980 Solirubrobacter
					ASV_984	-0.139022	2.09217	0.0690676	0.0977458	-2.01284	21.4042	0.0441313	1.22111e-101	0.993994	6.35563e-100	FALSE	TRUE	Proteobacteria	Burkholderiales	SC-I-84	Unclassified	pos	ASV_984 Unclassified
					ASV_985	-0.137944	2.0754	0.0722509	0.102247	-1.90924	20.2979	0.0562309	1.34241e-91	0.993994	6.55517e-90	FALSE	TRUE	Proteobacteria	Pseudomonadales	Pseudomonadaceae	Pseudomonas	pos	ASV_985 Pseudomonas
					ASV_988	0.144277	-2.31492	0.434901	0.615097	0.331746	-3.76351	0.740081	0.000167545	0.993994	0.00118979	FALSE	TRUE	Proteobacteria	Enterobacterales	Yersiniaceae	Serratia	neg	ASV_988 Serratia
					ASV_989	-0.138126	2.07823	0.0754458	0.106765	-1.8308	19.4654	0.0671304	2.15651e-84	0.993994	9.46688e-83	FALSE	TRUE	Actinobacteriota	Gaiellales	Unclassified	Unclassified	pos	ASV_989 Unclassified
					ASV_990	-0.136488	2.05274	0.065383	0.0925352	-2.08751	22.1834	0.036842	4.97255e-109	0.993994	2.84351e-107	FALSE	TRUE	Actinobacteriota	Streptomycetales	Streptomycetaceae	E1B-B3-114	pos	ASV_990 E1B-B3-114
					ASV_991	-0.139117	2.09365	0.0637835	0.0902733	-2.18109	23.1924	0.0291769	5.4364e-119	0.993994	3.52636e-117	FALSE	TRUE	Proteobacteria	Caulobacterales	Hyphomonadaceae	Hirschia	pos	ASV_991 Hirschia
					ASV_992	-0.0867943	1.2797	0.305893	0.432654	-0.28374	2.95778	0.776609	0.00309866	0.993994	0.0155623	FALSE	TRUE	Proteobacteria	Steroidobacterales	Steroidobacteraceae	Steroidobacter	pos	ASV_992 Steroidobacter
					ASV_993	0.0612131	-1.02276	0.199933	0.282807	0.306168	-3.61646	0.759477	0.000298661	0.993994	0.00201394	FALSE	TRUE	Proteobacteria	Burkholderiales	Comamonadaceae	Unclassified	neg	ASV_993 Unclassified
					ASV_995	-0.0860665	1.26837	0.358776	0.507441	-0.239889	2.49955	0.810416	0.0124352	0.993994	0.0486439	FALSE	TRUE	Proteobacteria	Burkholderiales	Oxalobacteraceae	Massilia	pos	ASV_995 Massilia
					ASV_997	0.161345	-2.58044	0.452628	0.640167	0.356462	-4.03089	0.721494	5.55652e-05	0.993994	0.000421074	FALSE	TRUE	Proteobacteria	Burkholderiales	Sutterellaceae	Sutterella	neg	ASV_997 Sutterella
					ASV_998	-0.124926	1.87288	0.0704623	0.0997181	-1.77295	18.7818	0.0762378	1.06456e-78	0.993994	4.40626e-77	FALSE	TRUE	Actinobacteriota	Streptomycetales	Streptomycetaceae	E1B-B3-114	pos	ASV_998 E1B-B3-114
					ASV_999	-0.109147	1.62742	0.18462	0.261152	-0.591196	6.23169	0.554389	4.6143e-10	0.993994	4.74084e-09	FALSE	TRUE	Proteobacteria	Sphingomonadales	Sphingomonadaceae	Sphingomonas	pos	ASV_999 Sphingomonas
					ASV_1000	-0.134915	2.02827	0.0658109	0.0931403	-2.05004	21.7765	0.0403606	3.87156e-105	0.993994	2.09016e-103	FALSE	TRUE	Actinobacteriota	Solirubrobacterales	Solirubrobacteraceae	Solirubrobacter	pos	ASV_1000 Solirubrobacter
					ASV_1001	-0.145441	2.19203	0.091007	0.12877	-1.59813	17.0228	0.110013	5.5643e-65	0.993994	1.92689e-63	FALSE	TRUE	Bacteroidota	Bacteroidales	Prevotellaceae	Prevotella_9	pos	ASV_1001 Prevotella_9
					ASV_1002	-0.083558	1.22935	0.230184	0.325587	-0.363005	3.77579	0.716601	0.000159499	0.993994	0.00113917	FALSE	TRUE	Actinobacteriota	Micrococcales	Micrococcaceae	Rothia	pos	ASV_1002 Rothia
					ASV_1003	0.0647498	-1.07778	0.2622	0.370864	0.246948	-2.90613	0.804949	0.00365934	0.993994	0.018021	FALSE	TRUE	Firmicutes	Lactobacillales	Lactobacillaceae	Weissella	neg	ASV_1003 Weissella
					ASV_1004	0.103824	-1.68564	0.396435	0.560699	0.261895	-3.00631	0.793402	0.00264437	0.993994	0.0134967	FALSE	TRUE	Firmicutes	Bacillales	Bacillaceae	Ornithinibacillus	neg	ASV_1004 Ornithinibacillus
					ASV_1005	-0.136926	2.05956	0.0637716	0.0902565	-2.14713	22.819	0.0317831	2.97342e-115	0.993994	1.78241e-113	FALSE	TRUE	Proteobacteria	Sphingomonadales	Sphingomonadaceae	Ellin6055	pos	ASV_1005 Ellin6055
					ASV_1007	0.0884935	-1.44714	0.357748	0.505987	0.247363	-2.86004	0.804627	0.00423586	0.993994	0.0204886	FALSE	TRUE	Bacteroidota	Bacteroidales	Muribaculaceae	Unclassified	neg	ASV_1007 Unclassified
					ASV_1010	-0.138946	2.09098	0.0587397	0.0831404	-2.36544	25.15	0.0180085	1.41433e-139	0.993994	1.09762e-137	FALSE	TRUE	Proteobacteria	Enterobacterales	Enterobacteriaceae	Cronobacter	pos	ASV_1010 Cronobacter
					ASV_1012	0.101171	-1.64436	0.395659	0.559601	0.255703	-2.93845	0.79818	0.00329853	0.993994	0.0164586	FALSE	TRUE	Bacteroidota	Bacteroidales	Muribaculaceae	Unclassified	neg	ASV_1012 Unclassified
					ASV_1016	-0.132242	1.9867	0.0850919	0.120406	-1.55411	16.5	0.120159	3.66847e-61	0.993994	1.19873e-59	FALSE	TRUE	Gemmatimonadota	Unclassified	Unclassified	Unclassified	pos	ASV_1016 Unclassified
					ASV_1018	-0.127402	1.91141	0.0935069	0.132305	-1.36249	14.447	0.173043	2.6201e-47	0.993994	6.69821e-46	FALSE	TRUE	Proteobacteria	Rhizobiales	Xanthobacteraceae	Unclassified	pos	ASV_1018 Unclassified
					ASV_1021	-0.121073	1.81295	0.319139	0.451386	-0.379376	4.01642	0.704409	5.90897e-05	0.993994	0.000446615	FALSE	TRUE	Bacteroidota	Chitinophagales	Chitinophagaceae	Unclassified	pos	ASV_1021 Unclassified
					ASV_1024	-0.144135	2.17171	0.118076	0.167049	-1.2207	13.0005	0.222199	1.21564e-38	0.993994	2.64158e-37	FALSE	TRUE	Proteobacteria	Pseudomonadales	Pseudomonadaceae	Pseudomonas	pos	ASV_1024 Pseudomonas
					ASV_1025	-0.1394	2.09804	0.0785519	0.111158	-1.77462	18.8745	0.0759607	1.84862e-79	0.993994	7.68813e-78	FALSE	TRUE	Firmicutes	Lactobacillales	Lactobacillaceae	Ligilactobacillus	pos	ASV_1025 Ligilactobacillus
					ASV_1029	-0.0964251	1.42951	0.205736	0.291013	-0.468684	4.9122	0.639296	9.00599e-07	0.993994	7.93112e-06	FALSE	TRUE	Firmicutes	Lactobacillales	Lactobacillaceae	Limosilactobacillus	pos	ASV_1029 Limosilactobacillus
					ASV_1032	-0.128318	1.92565	0.0633834	0.0897076	-2.02447	21.4659	0.0429219	3.24747e-102	0.993994	1.70042e-100	FALSE	TRUE	Chloroflexi	Thermomicrobiales	JG30-KF-CM45	Unclassified	pos	ASV_1032 Unclassified
					ASV_1035	-0.129026	1.93667	0.125096	0.176975	-1.03142	10.9432	0.302343	7.16453e-28	0.993994	1.2356e-26	FALSE	TRUE	Acidobacteriota	Subgroup 7	Unclassified	Unclassified	pos	ASV_1035 Unclassified
					ASV_1037	0.143111	-2.2968	0.195196	0.276107	0.733169	-8.31849	0.463455	8.90902e-17	0.993994	1.15924e-15	FALSE	TRUE	Firmicutes	Lactobacillales	Lactobacillaceae	Lactobacillus	neg	ASV_1037 Lactobacillus
					ASV_1040	0.117338	-1.89586	0.232662	0.329092	0.504329	-5.7609	0.61403	8.36685e-09	0.993994	8.14386e-08	FALSE	TRUE	Bacteroidota	Bacteroidales	Marinifilaceae	Odoribacter	neg	ASV_1040 Odoribacter
					ASV_1043	0.13803	-2.21775	0.303206	0.428854	0.455236	-5.17135	0.64894	2.32413e-07	0.993994	2.09775e-06	FALSE	TRUE	Firmicutes	Lachnospirales	Lachnospiraceae	Lachnoclostridium	neg	ASV_1043 Lachnoclostridium
					ASV_1044	-0.130227	1.95535	0.10978	0.155317	-1.18625	12.5894	0.235522	2.41558e-36	0.993994	4.96364e-35	FALSE	TRUE	Proteobacteria	Rhizobiales	Beijerinckiaceae	Microvirga	pos	ASV_1044 Microvirga
					ASV_1045	0.0777093	-1.27938	0.291707	0.412592	0.266395	-3.10084	0.789935	0.00192975	0.993994	0.0103603	FALSE	TRUE	Proteobacteria	Xanthomonadales	Xanthomonadaceae	Stenotrophomonas	neg	ASV_1045 Stenotrophomonas
					ASV_1050	-0.131453	1.97442	0.0825362	0.116792	-1.59267	16.9054	0.111235	4.10267e-64	0.993994	1.39298e-62	FALSE	TRUE	Actinobacteriota	Gaiellales	Gaiellaceae	Gaiella	pos	ASV_1050 Gaiella
					ASV_1055	-0.0824441	1.21202	0.278999	0.39462	-0.2955	3.07137	0.767612	0.00213081	0.993994	0.0112933	FALSE	TRUE	Acidobacteriota	Vicinamibacterales	Vicinamibacteraceae	Unclassified	pos	ASV_1055 Unclassified
					ASV_1057	-0.128113	1.92247	0.0595639	0.084306	-2.15085	22.8034	0.031488	4.24072e-115	0.993994	2.5075e-113	FALSE	TRUE	Gemmatimonadota	Gemmatimonadales	Gemmatimonadaceae	Unclassified	pos	ASV_1057 Unclassified
					ASV_1060	-0.129911	1.95043	0.0804915	0.1139	-1.61397	17.124	0.106534	9.82285e-66	0.993994	3.44275e-64	FALSE	TRUE	Actinobacteriota	Corynebacteriales	Mycobacteriaceae	Mycobacterium	pos	ASV_1060 Mycobacterium
					ASV_1061	-0.135409	2.03596	0.0853748	0.120806	-1.58606	16.8532	0.112727	9.93704e-64	0.993994	3.36081e-62	FALSE	TRUE	Actinobacteriota	Frankiales	Geodermatophilaceae	Blastococcus	pos	ASV_1061 Blastococcus
					ASV_1062	-0.125565	1.88283	0.0929064	0.131456	-1.35152	14.3229	0.176528	1.57524e-46	0.993994	3.912e-45	FALSE	TRUE	Acidobacteriota	Vicinamibacterales	Vicinamibacteraceae	Unclassified	pos	ASV_1062 Unclassified
					ASV_1063	-0.131302	1.97208	0.0902856	0.12775	-1.4543	15.437	0.145863	9.23125e-54	0.993994	2.66572e-52	FALSE	TRUE	Proteobacteria	Burkholderiales	Nitrosomonadaceae	Ellin6067	pos	ASV_1063 Ellin6067
					ASV_1064	-0.132012	1.98311	0.0641617	0.0908082	-2.05748	21.8384	0.03964	1.00094e-105	0.993994	5.43761e-104	FALSE	TRUE	Actinobacteriota	Micrococcales	Promicromonosporaceae	Cellulosimicrobium	pos	ASV_1064 Cellulosimicrobium
					ASV_1067	-0.130494	1.9595	0.0560859	0.0793871	-2.32668	24.6829	0.0199823	1.63328e-134	0.993994	1.20309e-132	FALSE	TRUE	Acidobacteriota	Subgroup 7	Unclassified	Unclassified	pos	ASV_1067 Unclassified
					ASV_1068	-0.139111	2.09356	0.0693709	0.0981747	-2.00533	21.3248	0.0449282	6.68308e-101	0.993994	3.4577e-99	FALSE	TRUE	Proteobacteria	Enterobacterales	Enterobacteriaceae	Aquamonas	pos	ASV_1068 Aquamonas
					ASV_1069	0.205324	-3.2646	0.18232	0.257899	1.12618	-12.6585	0.260091	1.00462e-36	0.993994	2.08404e-35	FALSE	TRUE	Proteobacteria	Acetobacterales	Acetobacteraceae	Acetobacter	neg	ASV_1069 Acetobacter
					ASV_1070	0.182682	-2.91237	0.223005	0.315435	0.819182	-9.23286	0.412683	2.63493e-20	0.993994	3.79815e-19	FALSE	TRUE	Actinobacteriota	Bifidobacteriales	Bifidobacteriaceae	Bifidobacterium	neg	ASV_1070 Bifidobacterium
					ASV_1072	-0.121479	1.81927	0.108479	0.153478	-1.11984	11.8536	0.262782	2.06058e-32	0.993994	3.97129e-31	FALSE	TRUE	Firmicutes	Veillonellales-Selenomonadales	Selenomonadaceae	Mitsuokella	pos	ASV_1072 Mitsuokella
					ASV_1075	-0.129959	1.95117	0.0511335	0.072382	-2.54156	26.9566	0.011036	4.77116e-160	0.993994	4.36536e-158	FALSE	TRUE	Firmicutes	Lachnospirales	Lachnospiraceae	Lachnospiraceae FCS020 group	pos	ASV_1075 Lachnospiraceae FCS020 group
					ASV_1076	0.0586443	-0.982797	0.27216	0.384949	0.215477	-2.55306	0.829395	0.0106782	0.993994	0.0428707	FALSE	TRUE	Proteobacteria	Pseudomonadales	Halomonadaceae	Cobetia	neg	ASV_1076 Cobetia
					ASV_1081	-0.134782	2.02621	0.11295	0.1598	-1.19329	12.6797	0.232755	7.6623e-37	0.993994	1.59332e-35	FALSE	TRUE	Firmicutes	Clostridia UCG-014	Unclassified	Unclassified	pos	ASV_1081 Unclassified
					ASV_1082	-0.120182	1.79908	0.0876988	0.124092	-1.37039	14.4979	0.170566	1.24878e-47	0.993994	3.21136e-46	FALSE	TRUE	Actinobacteriota	Unclassified	Unclassified	Unclassified	pos	ASV_1082 Unclassified
					ASV_1086	0.0584568	-0.979881	0.162448	0.229798	0.359848	-4.26411	0.718961	2.00703e-05	0.993994	0.000158592	FALSE	TRUE	Proteobacteria	Rhodobacterales	Rhodobacteraceae	Paracoccus	neg	ASV_1086 Paracoccus
					ASV_1088	-0.123881	1.85663	0.110024	0.155662	-1.12595	11.9273	0.260187	8.52688e-33	0.993994	1.65807e-31	FALSE	TRUE	Firmicutes	Lachnospirales	Lachnospiraceae	Blautia	pos	ASV_1088 Blautia
					ASV_1090	-0.122716	1.83851	0.0715874	0.101309	-1.71422	18.1476	0.0864888	1.34256e-73	0.993994	5.32854e-72	FALSE	TRUE	Actinobacteriota	Streptomycetales	Streptomycetaceae	Streptomyces	pos	ASV_1090 Streptomyces
					ASV_1091	0.0541841	-0.913413	0.243554	0.344495	0.222472	-2.65145	0.823946	0.00801464	0.993994	0.0347968	FALSE	TRUE	Proteobacteria	Enterobacterales	Shewanellaceae	Shewanella	neg	ASV_1091 Shewanella
					ASV_1102	-0.129165	1.93883	0.0622062	0.0880428	-2.0764	22.0215	0.0378565	1.79249e-107	0.993994	9.92377e-106	FALSE	TRUE	Actinobacteriota	Microtrichales	Ilumatobacteraceae	Ilumatobacter	pos	ASV_1102 Ilumatobacter
					ASV_1106	-0.0878435	1.29602	0.261253	0.369524	-0.33624	3.50726	0.73669	0.000452743	0.993994	0.00290853	FALSE	TRUE	Actinobacteriota	Rubrobacterales	Rubrobacteriaceae	Rubrobacter	pos	ASV_1106 Rubrobacter
					ASV_1108	-0.128591	1.92989	0.0751622	0.106364	-1.71084	18.1442	0.0871105	1.4272e-73	0.993994	5.63873e-72	FALSE	TRUE	Actinobacteriota	Solirubrobacterales	67-14	Unclassified	pos	ASV_1108 Unclassified
					ASV_1112	-0.128068	1.92177	0.0767988	0.108678	-1.66758	17.6831	0.0953983	5.66183e-70	0.993994	2.07648e-68	FALSE	TRUE	Acidobacteriota	Subgroup 12	Unclassified	Unclassified	pos	ASV_1112 Unclassified
					ASV_1113	0.130861	-2.10622	0.324581	0.459083	0.403167	-4.58788	0.686825	4.47765e-06	0.993994	3.77129e-05	FALSE	TRUE	Firmicutes	Bacillales	Bacillaceae	Bacillus	neg	ASV_1113 Bacillus
					ASV_1115	-0.136449	2.05214	0.102457	0.144961	-1.33177	14.1565	0.182935	1.70345e-45	0.993994	4.12434e-44	FALSE	TRUE	Actinobacteriota	Streptomycetales	Streptomycetaceae	Streptomyces	pos	ASV_1115 Streptomyces
					ASV_1116	-0.132088	1.9843	0.0525791	0.0744271	-2.51217	26.661	0.0119991	1.3357e-156	0.993994	1.1969e-154	FALSE	TRUE	Methylomirabilota	Rokubacteriales	Unclassified	Unclassified	pos	ASV_1116 Unclassified
					ASV_1117	-0.109589	1.6343	0.126737	0.179296	-0.864698	9.11508	0.387205	7.86153e-20	0.993994	1.11291e-18	FALSE	TRUE	Actinobacteriota	Gaiellales	Unclassified	Unclassified	pos	ASV_1117 Unclassified
					ASV_1119	-0.131804	1.97988	0.0867181	0.122705	-1.51991	16.1352	0.128534	1.44287e-58	0.993994	4.56051e-57	FALSE	TRUE	Firmicutes	Lachnospirales	Lachnospiraceae	Dorea	pos	ASV_1119 Dorea
					ASV_1125	-0.127438	1.91197	0.0740246	0.104756	-1.72157	18.2517	0.0851479	2.00503e-74	0.993994	7.99438e-73	FALSE	TRUE	Gemmatimonadota	Gemmatimonadales	Gemmatimonadaceae	Unclassified	pos	ASV_1125 Unclassified
					ASV_1128	-0.134802	2.02653	0.0806736	0.114158	-1.67096	17.752	0.0947295	1.66431e-70	0.993994	6.23543e-69	FALSE	TRUE	Firmicutes	Christensenellales	Christensenellaceae	Christensenellaceae R-7 group	pos	ASV_1128 Christensenellaceae R-7 group
					ASV_1130	-0.130321	1.95681	0.0798277	0.112962	-1.63252	17.3228	0.102569	3.16843e-67	0.993994	1.13333e-65	FALSE	TRUE	Acidobacteriota	Unclassified	Unclassified	Unclassified	pos	ASV_1130 Unclassified
					ASV_1136	0.134978	-2.17028	0.421762	0.596515	0.320035	-3.63826	0.748942	0.000274485	0.993994	0.00186392	FALSE	TRUE	Actinobacteriota	Coriobacteriales	Atopobiaceae	Coriobacteriaceae UCG-002	neg	ASV_1136 Coriobacteriaceae UCG-002
					ASV_1138	-0.124231	1.86207	0.0755285	0.106882	-1.64482	17.4217	0.100007	5.64708e-68	0.993994	2.02828e-66	FALSE	TRUE	Proteobacteria	Rhizobiales	Hyphomicrobiaceae	Unclassified	pos	ASV_1138 Unclassified
					ASV_1139	0.116356	-1.88058	0.249852	0.353401	0.465699	-5.32137	0.641431	1.02991e-07	0.993994	9.45297e-07	FALSE	TRUE	Bacteroidota	Bacteroidales	Bacteroidaceae	Bacteroides	neg	ASV_1139 Bacteroides
					ASV_1140	-0.11024	1.64443	0.14422	0.20402	-0.764391	8.06016	0.444634	7.61924e-16	0.993994	9.55648e-15	FALSE	TRUE	Firmicutes	Veillonellales-Selenomonadales	Selenomonadaceae	Mitsuokella	pos	ASV_1140 Mitsuokella
					ASV_1141	-0.132966	1.99797	0.0855521	0.121057	-1.55422	16.5044	0.120133	3.41063e-61	0.993994	1.11869e-59	FALSE	TRUE	Actinobacteriota	Gaiellales	Unclassified	Unclassified	pos	ASV_1141 Unclassified
					ASV_1142	-0.09514	1.40952	0.284697	0.402679	-0.33418	3.50037	0.738244	0.000464617	0.993994	0.0029804	FALSE	TRUE	Myxococcota	Myxococcales	Myxococcaceae	Archangium	pos	ASV_1142 Archangium
					ASV_1145	-0.109775	1.63719	0.139553	0.19742	-0.786617	8.29292	0.431506	1.10502e-16	0.993994	1.43355e-15	FALSE	TRUE	Firmicutes	Oscillospirales	[Eubacterium] coprostanoligenes group	Unclassified	pos	ASV_1145 Unclassified
					ASV_1146	-0.119884	1.79445	0.057176	0.0809288	-2.09676	22.1732	0.0360151	6.22954e-109	0.993994	3.53903e-107	FALSE	TRUE	Firmicutes	Oscillospirales	Oscillospiraceae	UCG-005	pos	ASV_1146 UCG-005
					ASV_1149	0.0969743	-1.57907	0.384229	0.543436	0.252387	-2.90572	0.800742	0.00366409	0.993994	0.0180341	FALSE	TRUE	Firmicutes	Clostridiales	Clostridiaceae	Clostridium sensu stricto 1	neg	ASV_1149 Clostridium sensu stricto 1
					ASV_1152	-0.136732	2.05655	0.0893422	0.126416	-1.53043	16.2681	0.125909	1.66215e-59	0.993994	5.33116e-58	FALSE	TRUE	Firmicutes	Oscillospirales	Butyricicoccaceae	Butyricicoccus	pos	ASV_1152 Butyricicoccus
					ASV_1154	-0.0936165	1.38582	0.157952	0.223439	-0.592688	6.20223	0.55339	5.5667e-10	0.993994	5.68576e-09	FALSE	TRUE	Bacteroidota	Bacteroidales	Prevotellaceae	Prevotella_9	pos	ASV_1154 Prevotella_9
					ASV_1155	-0.128962	1.93567	0.0651177	0.0921601	-1.98044	21.0033	0.0476541	6.11873e-98	0.993994	3.0921e-96	FALSE	TRUE	Actinobacteriota	Micrococcales	Microbacteriaceae	Agromyces	pos	ASV_1155 Agromyces
					ASV_1157	0.0521555	-0.881856	0.191181	0.27043	0.272807	-3.26094	0.785001	0.00111042	0.993994	0.00651706	FALSE	TRUE	Bacteroidota	Bacteroidales	Bacteroidaceae	Bacteroides	neg	ASV_1157 Bacteroides
					ASV_1158	-0.0564414	0.807515	0.202129	0.285912	-0.279235	2.82435	0.780065	0.0047377	0.993994	0.0226574	FALSE	TRUE	Actinobacteriota	Micrococcales	Micrococcaceae	Rothia	pos	ASV_1158 Rothia
					ASV_1165	-0.12889	1.93456	0.103161	0.145957	-1.24942	13.2543	0.211513	4.25887e-40	0.993994	9.4434e-39	FALSE	TRUE	Desulfobacterota	Unclassified	Unclassified	Unclassified	pos	ASV_1165 Unclassified
					ASV_1166	-0.131495	1.97507	0.0930692	0.131686	-1.41287	14.9983	0.157693	7.53187e-51	0.993994	2.08494e-49	FALSE	TRUE	Proteobacteria	Sphingomonadales	Sphingomonadaceae	Sphingomonas	pos	ASV_1166 Sphingomonas
					ASV_1169	-0.130683	1.96244	0.0688675	0.0974628	-1.8976	20.1353	0.0577486	3.62006e-90	0.993994	1.74809e-88	FALSE	TRUE	Acidobacteriota	Pyrinomonadales	Pyrinomonadaceae	RB41	pos	ASV_1169 RB41
					ASV_1171	-0.131253	1.97132	0.0557586	0.0789242	-2.35396	24.9773	0.0185748	1.07844e-137	0.993994	8.15116e-136	FALSE	TRUE	Firmicutes	Bacillales	Bacillaceae	Unclassified	pos	ASV_1171 Unclassified
					ASV_1177	-0.129325	1.94132	0.0481965	0.0682266	-2.6833	28.454	0.00729006	4.34304e-178	0.892468	5.24301e-176	FALSE	TRUE	Firmicutes	Erysipelotrichales	Erysipelatoclostridiaceae	Erysipelotrichaceae UCG-003	pos	ASV_1177 Erysipelotrichaceae UCG-003
					ASV_1178	-0.126996	1.90509	0.137728	0.194839	-0.922077	9.77773	0.356488	1.40322e-22	0.993994	2.13231e-21	FALSE	TRUE	Acidobacteriota	Pyrinomonadales	Pyrinomonadaceae	RB41	pos	ASV_1178 RB41
					ASV_1184	-0.124944	1.87316	0.0943066	0.133436	-1.32487	14.0379	0.185215	9.14138e-45	0.993994	2.18889e-43	FALSE	TRUE	Actinobacteriota	Gaiellales	Gaiellaceae	Gaiella	pos	ASV_1184 Gaiella
					ASV_1185	-0.131384	1.97335	0.0606134	0.0857902	-2.16758	23.0021	0.0301909	4.44537e-117	0.993994	2.74037e-115	FALSE	TRUE	Firmicutes	Lachnospirales	Lachnospiraceae	[Eubacterium] hallii group	pos	ASV_1185 [Eubacterium] hallii group
					ASV_1187	-0.110353	1.64619	0.0854617	0.120929	-1.29126	13.6129	0.196613	3.35626e-42	0.993994	7.69727e-41	FALSE	TRUE	Proteobacteria	Enterobacterales	Enterobacteriaceae	Aquamonas	pos	ASV_1187 Aquamonas
					ASV_1189	-0.127778	1.91726	0.0885915	0.125355	-1.44233	15.2947	0.149209	8.29563e-53	0.993994	2.37189e-51	FALSE	TRUE	Proteobacteria	Enterobacterales	Enterobacteriaceae	Unclassified	pos	ASV_1189 Unclassified
					ASV_1191	-0.143961	2.16901	0.0554173	0.0784415	-2.59777	27.6513	0.00938317	2.69482e-168	0.982633	2.82209e-166	FALSE	TRUE	Bacteroidota	Bacteroidales	Prevotellaceae	Prevotella_9	pos	ASV_1191 Prevotella_9
					ASV_1196	-0.130732	1.96321	0.0600777	0.0850327	-2.17606	23.0878	0.0295511	6.14657e-118	0.993994	3.89971e-116	FALSE	TRUE	Gemmatimonadota	Gemmatimonadales	Gemmatimonadaceae	Unclassified	pos	ASV_1196 Unclassified
					ASV_1197	0.0984375	-1.60183	0.382914	0.541577	0.257075	-2.95772	0.797121	0.0030992	0.993994	0.0155623	FALSE	TRUE	Firmicutes	Bacillales	Bacillaceae	Bacillus	neg	ASV_1197 Bacillus
					ASV_1198	-0.122294	1.83194	0.0706147	0.0999335	-1.73185	18.3316	0.0833003	4.63073e-75	0.993994	1.87211e-73	FALSE	TRUE	Acidobacteriota	Bryobacterales	Bryobacteraceae	Bryobacter	pos	ASV_1198 Bryobacter
					ASV_1199	0.143326	-2.30014	0.373645	0.528468	0.383589	-4.35246	0.701283	1.34618e-05	0.993994	0.000107645	FALSE	TRUE	Proteobacteria	Pseudomonadales	Pseudomonadaceae	Pseudomonas	neg	ASV_1199 Pseudomonas
					ASV_1200	-0.129241	1.94002	0.0981426	0.138861	-1.31687	13.971	0.187881	2.34427e-44	0.993994	5.56731e-43	FALSE	TRUE	Bacteroidota	Bacteroidales	Prevotellaceae	Prevotella_9	pos	ASV_1200 Prevotella_9
					ASV_1201	-0.133302	2.00319	0.0719611	0.101838	-1.85242	19.6704	0.0639653	3.86345e-86	0.993994	1.74902e-84	FALSE	TRUE	Bacteroidota	Bacteroidales	Bacteroidaceae	Bacteroides	pos	ASV_1201 Bacteroides
					ASV_1202	-0.115078	1.71968	0.0943847	0.133547	-1.21924	12.877	0.222753	6.06479e-38	0.993994	1.29521e-36	FALSE	TRUE	Proteobacteria	Xanthomonadales	Xanthomonadaceae	Lysobacter	pos	ASV_1202 Lysobacter
					ASV_1205	0.166906	-2.66695	0.330507	0.467462	0.505	-5.70517	0.613559	1.16228e-08	0.993994	1.12376e-07	FALSE	TRUE	Proteobacteria	Enterobacterales	Yersiniaceae	Serratia	neg	ASV_1205 Serratia
					ASV_1211	0.0811723	-1.33325	0.3393	0.479897	0.239235	-2.7782	0.810924	0.00546609	0.993994	0.0255777	FALSE	TRUE	Firmicutes	Lachnospirales	Lachnospiraceae	Unclassified	neg	ASV_1211 Unclassified
					ASV_1212	0.123719	-1.99512	0.443841	0.62774	0.278745	-3.17825	0.78044	0.00148166	0.993994	0.00827239	FALSE	TRUE	Bacteroidota	Bacteroidales	Prevotellaceae	Prevotella_9	neg	ASV_1212 Prevotella_9
					ASV_1214	-0.113741	1.69888	0.0893122	0.126374	-1.27352	13.4433	0.202834	3.36895e-41	0.993994	7.62576e-40	FALSE	TRUE	Proteobacteria	Burkholderiales	A21b	Unclassified	pos	ASV_1214 Unclassified
					ASV_1219	-0.121323	1.81684	0.0875564	0.123891	-1.38566	14.6649	0.165851	1.08229e-48	0.993994	2.85068e-47	FALSE	TRUE	Acidobacteriota	Vicinamibacterales	Vicinamibacteraceae	Unclassified	pos	ASV_1219 Unclassified
					ASV_1220	-0.129825	1.94909	0.0549611	0.0777963	-2.36212	25.0538	0.018171	1.58872e-138	0.993994	1.21133e-136	FALSE	TRUE	Proteobacteria	Steroidobacterales	Steroidobacteraceae	Steroidobacter	pos	ASV_1220 Steroidobacter
					ASV_1222	-0.126583	1.89867	0.0668723	0.0946413	-1.89291	20.0617	0.0583696	1.59477e-89	0.993994	7.57473e-88	FALSE	TRUE	Firmicutes	Lachnospirales	Lachnospiraceae	[Eubacterium] hallii group	pos	ASV_1222 [Eubacterium] hallii group
					ASV_1224	-0.120939	1.81086	0.131425	0.185926	-0.920209	9.73966	0.357464	2.04245e-22	0.993994	3.08747e-21	FALSE	TRUE	Proteobacteria	Pseudomonadales	Moraxellaceae	Acinetobacter	pos	ASV_1224 Acinetobacter
					ASV_1226	0.122769	-1.98034	0.389302	0.550611	0.315356	-3.59662	0.752491	0.000322373	0.993994	0.00215378	FALSE	TRUE	Bacteroidota	Bacteroidales	Prevotellaceae	Prevotella	neg	ASV_1226 Prevotella
					ASV_1230	-0.121895	1.82573	0.0627899	0.0888682	-1.94131	20.5443	0.0522202	8.66031e-94	0.993994	4.27701e-92	FALSE	TRUE	Actinobacteriota	Solirubrobacterales	67-14	Unclassified	pos	ASV_1230 Unclassified
					ASV_1231	0.142781	-2.29166	0.443682	0.627514	0.32181	-3.65196	0.747597	0.000260246	0.993994	0.00178115	FALSE	TRUE	Proteobacteria	Pseudomonadales	Moraxellaceae	Psychrobacter	neg	ASV_1231 Psychrobacter
					ASV_1232	0.159419	-2.55048	0.300109	0.424475	0.531203	-6.00856	0.595278	1.87175e-09	0.993994	1.85934e-08	FALSE	TRUE	Firmicutes	Bacillales	Bacillaceae	Unclassified	neg	ASV_1232 Unclassified
					ASV_1235	-0.111399	1.66246	0.0683175	0.0966851	-1.63061	17.1946	0.102972	2.91458e-66	0.993994	1.02982e-64	FALSE	TRUE	Firmicutes	Oscillospirales	Ruminococcaceae	Ruminococcus	pos	ASV_1235 Ruminococcus
					ASV_1236	-0.12482	1.87123	0.0722343	0.102224	-1.72798	18.3052	0.0839911	7.51678e-75	0.993994	3.02481e-73	FALSE	TRUE	Proteobacteria	Sphingomonadales	Sphingomonadaceae	Altererythrobacter	pos	ASV_1236 Altererythrobacter
					ASV_1238	0.108945	-1.76529	0.431803	0.610716	0.252302	-2.89053	0.800808	0.00384596	0.993994	0.0188227	FALSE	TRUE	Campylobacterota	Campylobacterales	Helicobacteraceae	Helicobacter	neg	ASV_1238 Helicobacter
					ASV_1240	-0.118766	1.77706	0.0620666	0.0878453	-1.91352	20.2294	0.055681	5.3968e-91	0.993994	2.62061e-89	FALSE	TRUE	Proteobacteria	Rhizobiales	Xanthobacteraceae	Unclassified	pos	ASV_1240 Unclassified
					ASV_1241	0.165452	-2.64434	0.266619	0.377114	0.620556	-7.01205	0.534892	2.34844e-12	0.993994	2.63729e-11	FALSE	TRUE	Proteobacteria	Enterobacterales	Enterobacteriaceae	Lelliottia	neg	ASV_1241 Lelliottia
					ASV_1243	-0.138044	2.07696	0.0519417	0.0735254	-2.65768	28.2482	0.00786808	1.49742e-175	0.93684	1.75886e-173	FALSE	TRUE	Acidobacteriota	Subgroup 7	Unclassified	Unclassified	pos	ASV_1243 Unclassified
					ASV_1245	-0.111619	1.66588	0.0736604	0.104241	-1.51532	15.9811	0.129692	1.73094e-57	0.993994	5.41199e-56	FALSE	TRUE	Proteobacteria	Burkholderiales	Comamonadaceae	Ramlibacter	pos	ASV_1245 Ramlibacter
					ASV_1246	-0.113735	1.6988	0.0848793	0.120105	-1.33996	14.1442	0.180258	2.02722e-45	0.993994	4.89461e-44	FALSE	TRUE	Acidobacteriota	Vicinamibacterales	Vicinamibacteraceae	Unclassified	pos	ASV_1246 Unclassified
					ASV_1247	-0.123855	1.85622	0.0891766	0.126182	-1.38887	14.7107	0.164871	5.50358e-49	0.993994	1.47191e-47	FALSE	TRUE	Acidobacteriota	Vicinamibacterales	Vicinamibacteraceae	Unclassified	pos	ASV_1247 Unclassified
					ASV_1248	-0.126354	1.8951	0.0628434	0.0889439	-2.01062	21.3067	0.044366	9.84049e-101	0.993994	5.06115e-99	FALSE	TRUE	Gemmatimonadota	Gemmatimonadales	Gemmatimonadaceae	Unclassified	pos	ASV_1248 Unclassified
					ASV_1255	-0.101495	1.50838	0.164094	0.232124	-0.618517	6.49817	0.536234	8.13051e-11	0.993994	8.62886e-10	FALSE	TRUE	Firmicutes	Erysipelotrichales	Erysipelatoclostridiaceae	Erysipelotrichaceae UCG-003	pos	ASV_1255 Erysipelotrichaceae UCG-003
					ASV_1256	0.126529	-2.03883	0.471176	0.666397	0.268538	-3.05949	0.788285	0.00221717	0.993994	0.0116656	FALSE	TRUE	Proteobacteria	Enterobacterales	Vibrionaceae	Vibrio	neg	ASV_1256 Vibrio
					ASV_1261	-0.125422	1.8806	0.0994683	0.140735	-1.26092	13.3626	0.207337	9.99564e-41	0.993994	2.24501e-39	FALSE	TRUE	Proteobacteria	Enterobacterales	Pasteurellaceae	Haemophilus	pos	ASV_1261 Haemophilus
					ASV_1264	-0.12155	1.82037	0.1195	0.169062	-1.01715	10.7674	0.30908	4.90573e-27	0.993994	8.32824e-26	FALSE	TRUE	Proteobacteria	Rhizobiales	KF-JG30-B3	Unclassified	pos	ASV_1264 Unclassified
					ASV_1266	-0.0932829	1.38063	0.145378	0.205658	-0.641656	6.71326	0.521097	1.90328e-11	0.993994	2.0705e-10	FALSE	TRUE	Proteobacteria	Burkholderiales	Comamonadaceae	Delftia	pos	ASV_1266 Delftia
					ASV_1270	-0.124486	1.86604	0.0836254	0.118332	-1.48861	15.7695	0.136589	5.04266e-56	0.993994	1.54334e-54	FALSE	TRUE	Proteobacteria	Rhizobiales	Beijerinckiaceae	Neo-b11	pos	ASV_1270 Neo-b11
					ASV_1271	-0.109653	1.63529	0.0801025	0.11335	-1.36891	14.4269	0.171028	3.5048e-47	0.993994	8.90752e-46	FALSE	TRUE	Acidobacteriota	Pyrinomonadales	Pyrinomonadaceae	RB41	pos	ASV_1271 RB41
					ASV_1277	-0.115993	1.73392	0.0876253	0.123988	-1.32373	13.9845	0.185591	1.93809e-44	0.993994	4.6153e-43	FALSE	TRUE	Gemmatimonadota	Gemmatimonadales	Gemmatimonadaceae	Unclassified	pos	ASV_1277 Unclassified
					ASV_1278	-0.128599	1.93002	0.0809872	0.114601	-1.58789	16.8411	0.112312	1.2188e-63	0.993994	4.10614e-62	FALSE	TRUE	Proteobacteria	Burkholderiales	Nitrosomonadaceae	Ellin6067	pos	ASV_1278 Ellin6067
					ASV_1279	-0.0996451	1.47961	0.2896	0.409612	-0.344078	3.61221	0.730787	0.000303597	0.993994	0.00203931	FALSE	TRUE	Proteobacteria	Burkholderiales	Neisseriaceae	Kingella	pos	ASV_1279 Kingella
					ASV_1280	-0.112128	1.67379	0.0502739	0.071166	-2.23034	23.5195	0.0257251	2.57488e-122	0.993994	1.7216e-120	FALSE	TRUE	Firmicutes	Oscillospirales	Ruminococcaceae	Ruminococcus	pos	ASV_1280 Ruminococcus
					ASV_1284	-0.116882	1.74775	0.0947127	0.13401	-1.23407	13.0419	0.217176	7.06439e-39	0.993994	1.54281e-37	FALSE	TRUE	Firmicutes	Bacillales	Bacillaceae	Bacillus	pos	ASV_1284 Bacillus
					ASV_1285	-0.126847	1.90277	0.0934052	0.132162	-1.35803	14.3973	0.174453	5.37757e-47	0.993994	1.35092e-45	FALSE	TRUE	Proteobacteria	Tistrellales	Geminicoccaceae	Unclassified	pos	ASV_1285 Unclassified
					ASV_1286	0.112948	-1.82757	0.235757	0.333469	0.479088	-5.48049	0.631876	4.24153e-08	0.993994	3.97707e-07	FALSE	TRUE	Proteobacteria	Pseudomonadales	Moraxellaceae	Acinetobacter	neg	ASV_1286 Acinetobacter
					ASV_1288	-0.093725	1.38751	0.0772144	0.109266	-1.21383	12.6985	0.224813	6.03034e-37	0.993994	1.26303e-35	FALSE	TRUE	Proteobacteria	Burkholderiales	Neisseriaceae	Neisseria	pos	ASV_1288 Neisseria
					ASV_1291	-0.127272	1.90939	0.0688662	0.097461	-1.84811	19.5913	0.0645863	1.83464e-85	0.993994	8.21995e-84	FALSE	TRUE	Firmicutes	Lactobacillales	Lactobacillaceae	Ligilactobacillus	pos	ASV_1291 Ligilactobacillus
					ASV_1293	0.137028	-2.20216	0.391509	0.553731	0.349999	-3.97694	0.726339	6.98075e-05	0.993994	0.000523979	FALSE	TRUE	Bacteroidota	Bacteroidales	Muribaculaceae	Unclassified	neg	ASV_1293 Unclassified
					ASV_1294	-0.10616	1.58096	0.148131	0.209551	-0.716664	7.54452	0.473581	4.53946e-14	0.993994	5.39768e-13	FALSE	TRUE	Actinobacteriota	Gaiellales	Unclassified	Unclassified	pos	ASV_1294 Unclassified
					ASV_1295	-0.127195	1.90819	0.117397	0.166089	-1.08346	11.4889	0.278605	1.49948e-30	0.993994	2.74968e-29	FALSE	TRUE	Proteobacteria	Burkholderiales	Nitrosomonadaceae	Ellin6067	pos	ASV_1295 Ellin6067
					ASV_1296	-0.124852	1.87174	0.100306	0.14192	-1.24472	13.1887	0.213236	1.01906e-39	0.993994	2.25387e-38	FALSE	TRUE	Firmicutes	Lactobacillales	Unclassified	Unclassified	pos	ASV_1296 Unclassified
					ASV_1298	-0.116784	1.74623	0.080957	0.114559	-1.44255	15.2431	0.149148	1.82878e-52	0.993994	5.17777e-51	FALSE	TRUE	Acidobacteriota	Unclassified	Unclassified	Unclassified	pos	ASV_1298 Unclassified
					ASV_1304	0.12204	-1.96901	0.551594	0.780125	0.22125	-2.52396	0.824898	0.011604	0.993994	0.0455978	FALSE	TRUE	Bacteroidota	Bacteroidales	Prevotellaceae	Prevotella	neg	ASV_1304 Prevotella
					ASV_1308	-0.106633	1.58831	0.101439	0.143522	-1.0512	11.0667	0.293165	1.82e-28	0.993994	3.18941e-27	FALSE	TRUE	Firmicutes	Lachnospirales	Lachnospiraceae	Roseburia	pos	ASV_1308 Roseburia
					ASV_1309	0.0132767	-0.277044	0.0750623	0.106223	0.176876	-2.60813	0.859606	0.00910372	0.993994	0.0376091	FALSE	TRUE	Verrucomicrobiota	Verrucomicrobiales	Akkermansiaceae	Akkermansia	neg	ASV_1309 Akkermansia
					ASV_1310	-0.122686	1.83804	0.0541448	0.0766417	-2.26589	23.9822	0.0234584	4.2618e-127	0.993994	2.98738e-125	FALSE	TRUE	Actinobacteriota	Gaiellales	Unclassified	Unclassified	pos	ASV_1310 Unclassified
					ASV_1311	-0.123748	1.85456	0.0912023	0.129046	-1.35685	14.3712	0.174829	7.84211e-47	0.993994	1.96437e-45	FALSE	TRUE	Myxococcota	Unclassified	Unclassified	Unclassified	pos	ASV_1311 Unclassified
					ASV_1312	-0.12115	1.81414	0.0591293	0.0836914	-2.04889	21.6765	0.0404727	3.41704e-104	0.993994	1.81103e-102	FALSE	TRUE	Proteobacteria	Azospirillales	Azospirillaceae	Skermanella	pos	ASV_1312 Skermanella
					ASV_1316	-0.125744	1.88562	0.0500684	0.0708752	-2.51146	26.6048	0.0120235	5.98007e-156	0.993994	5.30396e-154	FALSE	TRUE	Methylomirabilota	Rokubacteriales	Unclassified	Unclassified	pos	ASV_1316 Unclassified
					ASV_1317	0.124283	-2.00389	0.418077	0.591304	0.297272	-3.38894	0.766259	0.000701646	0.993994	0.00431004	FALSE	TRUE	Firmicutes	Lachnospirales	Lachnospiraceae	Lachnospira	neg	ASV_1317 Lachnospira
					ASV_1321	-0.119961	1.79565	0.0849411	0.120193	-1.41229	14.9398	0.157865	1.81521e-50	0.993994	4.96157e-49	FALSE	TRUE	Proteobacteria	Sphingomonadales	Sphingomonadaceae	Sphingomonas	pos	ASV_1321 Sphingomonas
					ASV_1324	-0.103025	1.53219	0.120048	0.169837	-0.858198	9.02148	0.390783	1.85557e-19	0.993994	2.61403e-18	FALSE	TRUE	Proteobacteria	Sphingomonadales	Sphingomonadaceae	Ellin6055	pos	ASV_1324 Ellin6055
					ASV_1325	0.0799405	-1.31409	0.218154	0.308575	0.36644	-4.25858	0.714036	2.05733e-05	0.993994	0.000162419	FALSE	TRUE	Firmicutes	Peptostreptococcales-Tissierellales	Peptostreptococcaceae	Unclassified	neg	ASV_1325 Unclassified
					ASV_1327	-0.108547	1.61809	0.166025	0.234855	-0.653803	6.88976	0.513239	5.58852e-12	0.993994	6.18795e-11	FALSE	TRUE	Actinobacteriota	Solirubrobacterales	Solirubrobacteraceae	Unclassified	pos	ASV_1327 Unclassified
					ASV_1328	-0.124586	1.8676	0.0871633	0.123335	-1.42934	15.1425	0.152907	8.49506e-52	0.993994	2.37425e-50	FALSE	TRUE	Bacteroidota	Bacteroidales	Tannerellaceae	Parabacteroides	pos	ASV_1328 Parabacteroides
					ASV_1332	-0.120924	1.81063	0.0792494	0.112144	-1.52586	16.1456	0.127044	1.2205e-58	0.993994	3.87175e-57	FALSE	TRUE	Firmicutes	Lachnospirales	Lachnospiraceae	Unclassified	pos	ASV_1332 Unclassified
					ASV_1333	-0.0970394	1.43907	0.107779	0.152488	-0.900353	9.43728	0.367933	3.82589e-21	0.993994	5.61734e-20	FALSE	TRUE	Gemmatimonadota	Gemmatimonadales	Gemmatimonadaceae	Unclassified	pos	ASV_1333 Unclassified
					ASV_1337	-0.12461	1.86797	0.069824	0.0988154	-1.78463	18.9037	0.0743209	1.06423e-79	0.993994	4.44726e-78	FALSE	TRUE	Proteobacteria	Burkholderiales	Nitrosomonadaceae	Ellin6067	pos	ASV_1337 Ellin6067
					ASV_1344	-0.122191	1.83034	0.0889243	0.125825	-1.37411	14.5467	0.169409	6.12576e-48	0.993994	1.59416e-46	FALSE	TRUE	Firmicutes	Lachnospirales	Lachnospiraceae	[Eubacterium] hallii group	pos	ASV_1344 [Eubacterium] hallii group
					ASV_1346	-0.1229	1.84137	0.120902	0.171045	-1.01652	10.7654	0.30938	5.01481e-27	0.993994	8.49682e-26	FALSE	TRUE	Proteobacteria	Rhizobiales	Rhizobiaceae	Mesorhizobium	pos	ASV_1346 Mesorhizobium
					ASV_1348	-0.116621	1.74369	0.118618	0.167816	-0.98316	10.3905	0.325529	2.73942e-25	0.993994	4.42584e-24	FALSE	TRUE	Firmicutes	Lachnospirales	Lachnospiraceae	[Eubacterium] hallii group	pos	ASV_1348 [Eubacterium] hallii group
					ASV_1349	0.129416	-2.08375	0.32183	0.455192	0.402126	-4.57774	0.687591	4.70017e-06	0.993994	3.95488e-05	FALSE	TRUE	Firmicutes	Clostridiales	Clostridiaceae	Clostridium sensu stricto 1	neg	ASV_1349 Clostridium sensu stricto 1
					ASV_1351	0.103435	-1.67957	0.264325	0.373869	0.391317	-4.49242	0.695563	7.04196e-06	0.993994	5.81832e-05	FALSE	TRUE	Bacteroidota	Bacteroidales	Muribaculaceae	Unclassified	neg	ASV_1351 Unclassified
					ASV_1353	-0.117726	1.76088	0.0806563	0.114133	-1.4596	15.4283	0.144399	1.05626e-53	0.993994	3.04006e-52	FALSE	TRUE	Chloroflexi	S085	Unclassified	Unclassified	pos	ASV_1353 Unclassified
					ASV_1354	0.0258794	-0.473095	0.13216	0.186966	0.195818	-2.53039	0.844753	0.0113937	0.993994	0.0448728	FALSE	TRUE	Campylobacterota	Campylobacterales	Helicobacteraceae	Helicobacter	neg	ASV_1354 Helicobacter
					ASV_1357	-0.125091	1.87545	0.0965156	0.13656	-1.29607	13.7335	0.194952	6.39419e-43	0.993994	1.48605e-41	FALSE	TRUE	Proteobacteria	Pseudomonadales	Moraxellaceae	Acinetobacter	pos	ASV_1357 Acinetobacter
					ASV_1358	0.102086	-1.65859	0.369232	0.522228	0.276481	-3.17598	0.782179	0.00149329	0.993994	0.00832031	FALSE	TRUE	Firmicutes	Lactobacillales	Lactobacillaceae	Latilactobacillus	neg	ASV_1358 Latilactobacillus
					ASV_1362	-0.122294	1.83194	0.096997	0.137241	-1.2608	13.3484	0.20738	1.21036e-40	0.993994	2.71146e-39	FALSE	TRUE	Actinobacteriota	Solirubrobacterales	67-14	Unclassified	pos	ASV_1362 Unclassified
					ASV_1369	-0.0881359	1.30057	0.209188	0.295895	-0.421323	4.39536	0.673519	1.10591e-05	0.993994	8.90875e-05	FALSE	TRUE	Firmicutes	Oscillospirales	Oscillospiraceae	Intestinimonas	pos	ASV_1369 Intestinimonas
					ASV_1370	-0.120414	1.8027	0.0820671	0.116128	-1.46727	15.5233	0.142304	2.41202e-54	0.993994	7.08288e-53	FALSE	TRUE	Actinobacteriota	Gaiellales	Unclassified	Unclassified	pos	ASV_1370 Unclassified
					ASV_1371	-0.124719	1.86966	0.081315	0.115065	-1.53377	16.2488	0.125085	2.27902e-59	0.993994	7.25612e-58	FALSE	TRUE	Gemmatimonadota	Gemmatimonadales	Gemmatimonadaceae	Gemmatimonas	pos	ASV_1371 Gemmatimonas
					ASV_1372	-0.126941	1.90424	0.0954827	0.135099	-1.32947	14.0951	0.183693	4.07051e-45	0.993994	9.77372e-44	FALSE	TRUE	Chloroflexi	S085	Unclassified	Unclassified	pos	ASV_1372 Unclassified
					ASV_1373	-0.11113	1.65827	0.0947881	0.134117	-1.17241	12.3644	0.241034	4.07471e-35	0.993994	8.17953e-34	FALSE	TRUE	Actinobacteriota	Solirubrobacterales	67-14	Unclassified	pos	ASV_1373 Unclassified
					ASV_1374	0.182935	-2.91631	0.191649	0.271092	0.954532	-10.7576	0.339815	5.45507e-27	0.993994	9.2248e-26	FALSE	TRUE	Firmicutes	Bacillales	Bacillaceae	Bacillus	neg	ASV_1374 Bacillus
					ASV_1379	-0.100218	1.48852	0.271966	0.384675	-0.368495	3.86955	0.712504	0.000109035	0.993994	0.000800601	FALSE	TRUE	Proteobacteria	Rhizobiales	Hyphomicrobiaceae	Pedomicrobium	pos	ASV_1379 Pedomicrobium
					ASV_1382	-0.118411	1.77154	0.085995	0.121683	-1.37695	14.5586	0.168527	5.14662e-48	0.993994	1.34338e-46	FALSE	TRUE	Proteobacteria	Sphingomonadales	Sphingomonadaceae	Ellin6055	pos	ASV_1382 Ellin6055
					ASV_1386	-0.118783	1.77733	0.0705821	0.0998875	-1.68291	17.7933	0.092393	7.96845e-71	0.993994	3.01138e-69	FALSE	TRUE	Proteobacteria	Burkholderiales	Nitrosomonadaceae	Ellin6067	pos	ASV_1386 Ellin6067
					ASV_1391	-0.120667	1.80664	0.0853884	0.120825	-1.41316	14.9525	0.157609	1.49988e-50	0.993994	4.11261e-49	FALSE	TRUE	Firmicutes	Lactobacillales	Lactobacillaceae	Ligilactobacillus	pos	ASV_1391 Ligilactobacillus
					ASV_1393	0.120183	-1.94012	0.546272	0.772599	0.220006	-2.51116	0.825867	0.0120337	0.993994	0.047158	FALSE	TRUE	Bacteroidota	Bacteroidales	Prevotellaceae	Alloprevotella	neg	ASV_1393 Alloprevotella
					ASV_1396	-0.0783381	1.14815	0.106748	0.15103	-0.733859	7.60212	0.463035	2.91308e-14	0.993994	3.48287e-13	FALSE	TRUE	Firmicutes	Lachnospirales	Lachnospiraceae	Lachnospiraceae NK4A136 group	pos	ASV_1396 Lachnospiraceae NK4A136 group
					ASV_1397	-0.116392	1.74012	0.1933	0.273426	-0.602131	6.36414	0.547087	1.9639e-10	0.993994	2.04679e-09	FALSE	TRUE	Actinobacteriota	Gaiellales	Gaiellaceae	Gaiella	pos	ASV_1397 Gaiella
					ASV_1398	-0.120939	1.81087	0.0855426	0.121043	-1.41379	14.9605	0.157423	1.32955e-50	0.993994	3.6571e-49	FALSE	TRUE	Actinobacteriota	IMCC26256	Unclassified	Unclassified	pos	ASV_1398 Unclassified
					ASV_1400	-0.130459	1.95896	0.101091	0.143031	-1.2905	13.6961	0.196876	1.0718e-42	0.993994	2.47768e-41	FALSE	TRUE	Firmicutes	Clostridia UCG-014	Unclassified	Unclassified	pos	ASV_1400 Unclassified
					ASV_1401	-0.102264	1.52034	0.096468	0.136493	-1.06008	11.1386	0.289109	8.1344e-29	0.993994	1.43416e-27	FALSE	TRUE	Actinobacteriota	Solirubrobacterales	67-14	Unclassified	pos	ASV_1401 Unclassified
					ASV_1402	-0.0909933	1.34502	0.247337	0.349844	-0.367892	3.84461	0.712954	0.000120743	0.993994	0.000882673	FALSE	TRUE	Proteobacteria	PLTA13	Unclassified	Unclassified	pos	ASV_1402 Unclassified
					ASV_1404	0.11477	-1.8559	0.333294	0.471404	0.34435	-3.93697	0.730583	8.25176e-05	0.993994	0.000614604	FALSE	TRUE	Bacteroidota	Bacteroidales	Muribaculaceae	Unclassified	neg	ASV_1404 Unclassified
					ASV_1407	-0.11029	1.6452	0.0540927	0.076568	-2.03891	21.4868	0.0414592	2.06685e-102	0.993994	1.08879e-100	FALSE	TRUE	Firmicutes	Veillonellales-Selenomonadales	Veillonellaceae	Unclassified	pos	ASV_1407 Unclassified
					ASV_1409	-0.121735	1.82324	0.114522	0.162023	-1.06298	11.253	0.287791	2.23903e-29	0.993994	4.00445e-28	FALSE	TRUE	Gemmatimonadota	Gemmatimonadales	Gemmatimonadaceae	Unclassified	pos	ASV_1409 Unclassified
					ASV_1410	0.174861	-2.7907	0.242212	0.342597	0.721932	-8.14572	0.470336	3.77019e-16	0.993994	4.77704e-15	FALSE	TRUE	Firmicutes	Lactobacillales	Lactobacillaceae	Companilactobacillus	neg	ASV_1410 Companilactobacillus
					ASV_1411	-0.112797	1.68421	0.0909323	0.128665	-1.24045	13.0899	0.214808	3.761e-39	0.993994	8.23442e-38	FALSE	TRUE	Actinobacteriota	Gaiellales	Unclassified	Unclassified	pos	ASV_1411 Unclassified
					ASV_1412	-0.114231	1.7065	0.112991	0.159858	-1.01097	10.6751	0.312031	1.33093e-26	0.993994	2.21195e-25	FALSE	TRUE	Gemmatimonadota	Gemmatimonadales	Gemmatimonadaceae	Unclassified	pos	ASV_1412 Unclassified
					ASV_1416	-0.0827273	1.21643	0.280085	0.396156	-0.295365	3.07058	0.767715	0.00213645	0.993994	0.0113163	FALSE	TRUE	Acidobacteriota	Vicinamibacterales	Vicinamibacteraceae	Unclassified	pos	ASV_1416 Unclassified
					ASV_1418	0.0874638	-1.43112	0.242166	0.342532	0.361172	-4.17807	0.717971	2.93995e-05	0.993994	0.000229579	FALSE	TRUE	Firmicutes	Veillonellales-Selenomonadales	Veillonellaceae	Dialister	neg	ASV_1418 Dialister
					ASV_1419	-0.0946898	1.40252	0.256096	0.362231	-0.369743	3.87189	0.711574	0.000107994	0.993994	0.000794148	FALSE	TRUE	Firmicutes	Clostridia UCG-014	Unclassified	Unclassified	pos	ASV_1419 Unclassified
					ASV_1420	-0.121039	1.81243	0.107799	0.152516	-1.12282	11.8835	0.261513	1.44216e-32	0.993994	2.78562e-31	FALSE	TRUE	Acidobacteriota	Bryobacterales	Bryobacteraceae	Bryobacter	pos	ASV_1420 Bryobacter
					ASV_1422	-0.110424	1.64729	0.0962548	0.136191	-1.14721	12.0954	0.251296	1.11656e-33	0.993994	2.19573e-32	FALSE	TRUE	Actinobacteriota	Gaiellales	Gaiellaceae	Gaiella	pos	ASV_1422 Gaiella
					ASV_1424	-0.11992	1.79501	0.0737352	0.104346	-1.62636	17.2025	0.103873	2.54485e-66	0.993994	9.0285e-65	FALSE	TRUE	Actinobacteriota	Corynebacteriales	Corynebacteriaceae	Corynebacterium	pos	ASV_1424 Corynebacterium
					ASV_1426	-0.0821319	1.20717	0.110236	0.155962	-0.745056	7.74013	0.456238	9.93151e-15	0.993994	1.19563e-13	FALSE	TRUE	Firmicutes	Veillonellales-Selenomonadales	Veillonellaceae	Veillonella	pos	ASV_1426 Veillonella
					ASV_1429	-0.112205	1.67499	0.102835	0.145497	-1.09111	11.5122	0.275225	1.14535e-30	0.993994	2.11115e-29	FALSE	TRUE	Gemmatimonadota	Longimicrobiales	Longimicrobiaceae	YC-ZSS-LKJ147	pos	ASV_1429 YC-ZSS-LKJ147
					ASV_1430	-0.113273	1.69161	0.072727	0.102921	-1.55751	16.4361	0.119348	1.0549e-60	0.993994	3.43416e-59	FALSE	TRUE	Gemmatimonadota	Gemmatimonadales	Gemmatimonadaceae	Unclassified	pos	ASV_1430 Unclassified
					ASV_1435	0.124734	-2.01091	0.180624	0.2555	0.690571	-7.87046	0.489835	3.5335e-15	0.993994	4.3076e-14	FALSE	TRUE	Bacteroidota	Bacteroidales	Muribaculaceae	Unclassified	neg	ASV_1435 Unclassified
					ASV_1436	-0.121737	1.82328	0.0728507	0.103095	-1.67105	17.6853	0.0947119	5.44034e-70	0.993994	2.0037e-68	FALSE	TRUE	Acidobacteriota	Vicinamibacterales	Unclassified	Unclassified	pos	ASV_1436 Unclassified
					ASV_1438	-0.109243	1.62891	0.0641552	0.0907989	-1.70279	17.9398	0.0886072	5.76832e-72	0.993994	2.20873e-70	FALSE	TRUE	Actinobacteriota	Microtrichales	Iamiaceae	Iamia	pos	ASV_1438 Iamia
					ASV_1439	-0.100481	1.49261	0.266665	0.377178	-0.376805	3.9573	0.706319	7.58028e-05	0.993994	0.00056556	FALSE	TRUE	Actinobacteriota	Frankiales	Geodermatophilaceae	Blastococcus	pos	ASV_1439 Blastococcus
					ASV_1440	-0.11984	1.79376	0.0748658	0.105945	-1.60073	16.9311	0.109437	2.65564e-64	0.993994	9.08773e-63	FALSE	TRUE	Myxococcota	Myxococcales	Myxococcaceae	Archangium	pos	ASV_1440 Archangium
					ASV_1441	-0.12308	1.84416	0.0980619	0.138747	-1.25512	13.2916	0.209435	2.5907e-40	0.993994	5.77394e-39	FALSE	TRUE	Proteobacteria	Enterobacterales	Pasteurellaceae	Haemophilus	pos	ASV_1441 Haemophilus
					ASV_1442	-0.11116	1.65874	0.132683	0.187704	-0.837789	8.83697	0.402149	9.83454e-19	0.993994	1.35685e-17	FALSE	TRUE	Proteobacteria	Rhizobiales	Beijerinckiaceae	Unclassified	pos	ASV_1442 Unclassified
					ASV_1447	0.0860664	-1.40939	0.397961	0.562857	0.216268	-2.50399	0.828779	0.0122803	0.993994	0.0480595	FALSE	TRUE	Proteobacteria	Pseudomonadales	Moraxellaceae	Acinetobacter	neg	ASV_1447 Acinetobacter
					ASV_1448	-0.11635	1.73947	0.0848348	0.120042	-1.37149	14.4905	0.170222	1.39049e-47	0.993994	3.56523e-46	FALSE	TRUE	Proteobacteria	Enterobacterales	Enterobacteriaceae	Aquamonas	pos	ASV_1448 Aquamonas
					ASV_1449	-0.108061	1.61053	0.100397	0.142049	-1.07634	11.3379	0.281776	8.51971e-30	0.993994	1.54278e-28	FALSE	TRUE	Acidobacteriota	Vicinamibacterales	Unclassified	Unclassified	pos	ASV_1449 Unclassified
					ASV_1455	-0.109776	1.63721	0.141002	0.199469	-0.778545	8.20785	0.436248	2.25184e-16	0.993994	2.88687e-15	FALSE	TRUE	Actinobacteriota	Microtrichales	Unclassified	Unclassified	pos	ASV_1455 Unclassified
					ASV_1457	-0.117976	1.76477	0.111906	0.158324	-1.05424	11.1466	0.291772	7.44063e-29	0.993994	1.31719e-27	FALSE	TRUE	Proteobacteria	Burkholderiales	Oxalobacteraceae	Massilia	pos	ASV_1457 Massilia
					ASV_1465	0.135135	-2.17271	0.440416	0.622897	0.306834	-3.48807	0.75897	0.000486512	0.993994	0.00311167	FALSE	TRUE	Unclassified	Unclassified	Unclassified	Unclassified	neg	ASV_1465 Unclassified
					ASV_1467	-0.121229	1.81537	0.0569687	0.0806357	-2.12799	22.5133	0.0333377	3.07639e-112	0.993994	1.78267e-110	FALSE	TRUE	Actinobacteriota	Gaiellales	Gaiellaceae	Gaiella	pos	ASV_1467 Gaiella
					ASV_1471	-0.0866641	1.27767	0.238479	0.337318	-0.363403	3.78773	0.716304	0.000152028	0.993994	0.00109299	FALSE	TRUE	Acidobacteriota	Vicinamibacterales	Vicinamibacteraceae	Unclassified	pos	ASV_1471 Unclassified
					ASV_1473	-0.104963	1.56234	0.146127	0.206717	-0.7183	7.55786	0.472572	4.09759e-14	0.993994	4.88563e-13	FALSE	TRUE	Actinobacteriota	Solirubrobacterales	67-14	Unclassified	pos	ASV_1473 Unclassified
					ASV_1474	-0.119142	1.7829	0.085919	0.121575	-1.38668	14.665	0.165541	1.08003e-48	0.993994	2.85068e-47	FALSE	TRUE	Proteobacteria	Steroidobacterales	Steroidobacteraceae	Steroidobacter	pos	ASV_1474 Steroidobacter
					ASV_1475	-0.114221	1.70636	0.112385	0.159001	-1.01634	10.7317	0.309469	7.22396e-27	0.993994	1.21687e-25	FALSE	TRUE	Actinobacteriota	Solirubrobacterales	Solirubrobacteraceae	Unclassified	pos	ASV_1475 Unclassified
					ASV_1483	-0.0920683	1.36174	0.0904756	0.128019	-1.0176	10.637	0.308867	2.00426e-26	0.993994	3.31829e-25	FALSE	TRUE	Firmicutes	Oscillospirales	Oscillospiraceae	Unclassified	pos	ASV_1483 Unclassified
					ASV_1486	-0.120585	1.80535	0.0849084	0.120146	-1.42017	15.0263	0.155558	4.94172e-51	0.993994	1.37231e-49	FALSE	TRUE	Proteobacteria	Burkholderiales	Oxalobacteraceae	Massilia	pos	ASV_1486 Massilia
					ASV_1487	-0.113244	1.69115	0.0899409	0.127263	-1.25909	13.2887	0.207997	2.69246e-40	0.993994	5.98539e-39	FALSE	TRUE	Proteobacteria	Sphingomonadales	Sphingomonadaceae	Sphingomonas	pos	ASV_1487 Sphingomonas
					ASV_1488	-0.128107	1.92236	0.0950124	0.134434	-1.34831	14.2997	0.177557	2.19902e-46	0.993994	5.44554e-45	FALSE	TRUE	Proteobacteria	Burkholderiales	Oxalobacteraceae	Massilia	pos	ASV_1488 Massilia
					ASV_1489	0.1314	-2.11461	0.38857	0.549575	0.338162	-3.84771	0.735241	0.000119227	0.993994	0.000872326	FALSE	TRUE	Firmicutes	Bacillales	Bacillaceae	Bacillus	neg	ASV_1489 Bacillus
					ASV_1492	-0.112205	1.67499	0.0715358	0.101236	-1.56851	16.5453	0.116762	1.72959e-61	0.993994	5.69456e-60	FALSE	TRUE	Acidobacteriota	Pyrinomonadales	Pyrinomonadaceae	RB41	pos	ASV_1492 RB41
					ASV_1495	0.113147	-1.83066	0.218422	0.308953	0.518019	-5.92535	0.604445	3.1163e-09	0.993994	3.08506e-08	FALSE	TRUE	Firmicutes	Bacillales	Bacillaceae	Bacillus	neg	ASV_1495 Bacillus
					ASV_1498	-0.107572	1.60292	0.103044	0.145792	-1.04394	10.9946	0.296511	4.05664e-28	0.993994	7.06619e-27	FALSE	TRUE	Proteobacteria	Dongiales	Dongiaceae	Dongia	pos	ASV_1498 Dongia
					ASV_1499	-0.10634	1.58376	0.103386	0.146275	-1.02857	10.8272	0.30368	2.55764e-27	0.993994	4.36759e-26	FALSE	TRUE	Actinobacteriota	Micrococcales	Micrococcaceae	Acaricomes	pos	ASV_1499 Acaricomes
					ASV_1502	0.056333	-0.946843	0.260455	0.368396	0.216287	-2.57018	0.828764	0.0101646	0.993994	0.041036	FALSE	TRUE	Proteobacteria	Enterobacterales	Vibrionaceae	Unclassified	neg	ASV_1502 Unclassified
					ASV_1504	-0.10458	1.55637	0.100601	0.142337	-1.03955	10.9344	0.298549	7.89149e-28	0.993994	1.35827e-26	FALSE	TRUE	Gemmatimonadota	Gemmatimonadales	Gemmatimonadaceae	Unclassified	pos	ASV_1504 Unclassified
					ASV_1505	0.145439	-2.333	0.482011	0.681719	0.301734	-3.42223	0.762855	0.00062109	0.993994	0.00387824	FALSE	TRUE	Proteobacteria	Rickettsiales	Unclassified	Unclassified	neg	ASV_1505 Unclassified
					ASV_1507	-0.123846	1.85609	0.057086	0.0808016	-2.16947	22.9709	0.0300473	9.103e-117	0.993994	5.53309e-115	FALSE	TRUE	Proteobacteria	Gammaproteobacteria Incertae Sedis	Unknown Family	Acidibacter	pos	ASV_1507 Acidibacter
					ASV_1512	-0.070482	1.02594	0.233472	0.330237	-0.301886	3.10666	0.762739	0.00189213	0.993994	0.0102215	FALSE	TRUE	Firmicutes	Bacillales	Bacillaceae	Bacillus	pos	ASV_1512 Bacillus
					ASV_1513	0.137123	-2.20364	0.285368	0.403627	0.480514	-5.4596	0.630862	4.77215e-08	0.993994	4.45538e-07	FALSE	TRUE	Proteobacteria	Pseudomonadales	Pseudomonadaceae	Pseudomonas	neg	ASV_1513 Pseudomonas
					ASV_1514	-0.122447	1.83432	0.0777186	0.109979	-1.57551	16.6787	0.115138	1.8712e-62	0.993994	6.20783e-61	FALSE	TRUE	Firmicutes	Lachnospirales	Lachnospiraceae	Lachnospiraceae UCG-004	pos	ASV_1514 Lachnospiraceae UCG-004
					ASV_1516	-0.103992	1.54722	0.105447	0.14919	-0.986196	10.3708	0.324037	3.36662e-25	0.993994	5.419e-24	FALSE	TRUE	Firmicutes	Lachnospirales	Lachnospiraceae	Blautia	pos	ASV_1516 Blautia
					ASV_1519	-0.113998	1.70289	0.0763273	0.108012	-1.49354	15.7658	0.135295	5.35199e-56	0.993994	1.62656e-54	FALSE	TRUE	Actinobacteriota	Microtrichales	Unclassified	Unclassified	pos	ASV_1519 Unclassified
					ASV_1528	-0.103815	1.54448	0.103347	0.14622	-1.00453	10.5627	0.315122	4.43644e-26	0.993994	7.30332e-25	FALSE	TRUE	Proteobacteria	Steroidobacterales	Steroidobacteraceae	Unclassified	pos	ASV_1528 Unclassified
					ASV_1530	-0.106691	1.58921	0.170456	0.241121	-0.625914	6.59092	0.531371	4.37101e-11	0.993994	4.69047e-10	FALSE	TRUE	NB1-j	Unclassified	Unclassified	Unclassified	pos	ASV_1530 Unclassified
					ASV_1533	-0.123095	1.8444	0.0735886	0.104139	-1.67275	17.711	0.0943772	3.45031e-70	0.993994	1.27618e-68	FALSE	TRUE	Actinobacteriota	Unclassified	Unclassified	Unclassified	pos	ASV_1533 Unclassified
					ASV_1535	0.121264	-1.95693	0.221323	0.313056	0.547903	-6.25104	0.583758	4.07725e-10	0.993994	4.19899e-09	FALSE	TRUE	Firmicutes	Bacillales	Bacillaceae	Terribacillus	neg	ASV_1535 Terribacillus
					ASV_1540	-0.118524	1.7733	0.0820967	0.11617	-1.44372	15.2647	0.148819	1.31502e-52	0.993994	3.74758e-51	FALSE	TRUE	Proteobacteria	Steroidobacterales	Steroidobacteraceae	Steroidobacter	pos	ASV_1540 Steroidobacter
					ASV_1541	-0.113233	1.69099	0.0852063	0.120567	-1.32893	14.0253	0.18387	1.09203e-44	0.993994	2.60767e-43	FALSE	TRUE	Bacteroidota	Bacteroidales	Bacteroidaceae	Bacteroides	pos	ASV_1541 Bacteroides
					ASV_1542	0.181305	-2.89096	0.274716	0.388564	0.659974	-7.44011	0.509271	1.00602e-13	0.993994	1.17848e-12	FALSE	TRUE	Firmicutes	Lactobacillales	Lactobacillaceae	Levilactobacillus	neg	ASV_1542 Levilactobacillus
					ASV_1544	-0.125015	1.87427	0.0912205	0.129072	-1.37047	14.5211	0.17054	8.90397e-48	0.993994	2.29654e-46	FALSE	TRUE	Methylomirabilota	Rokubacteriales	Unclassified	Unclassified	pos	ASV_1544 Unclassified
					ASV_1546	-0.0829019	1.21914	0.253125	0.358029	-0.327514	3.40515	0.743279	0.00066127	0.993994	0.0040901	FALSE	TRUE	Desulfobacterota	Desulfovibrionales	Desulfovibrionaceae	Desulfovibrio	pos	ASV_1546 Desulfovibrio
					ASV_1547	-0.0657827	0.952832	0.212964	0.301234	-0.308892	3.16309	0.757404	0.00156103	0.993994	0.00863132	FALSE	TRUE	Actinobacteriota	Pseudonocardiales	Pseudonocardiaceae	Lechevalieria	pos	ASV_1547 Lechevalieria
					ASV_1551	-0.115052	1.71929	0.078098	0.110516	-1.47318	15.5569	0.140703	1.4276e-54	0.993994	4.23506e-53	FALSE	TRUE	Proteobacteria	Burkholderiales	SC-I-84	Unclassified	pos	ASV_1551 Unclassified
					ASV_1553	0.170164	-2.71764	0.299569	0.423711	0.56803	-6.41391	0.570015	1.41837e-10	0.993994	1.49075e-09	FALSE	TRUE	Firmicutes	Lachnospirales	Lachnospiraceae	Epulopiscium	neg	ASV_1553 Epulopiscium
					ASV_1555	-0.118463	1.77234	0.0861441	0.121894	-1.37517	14.5401	0.169078	6.75144e-48	0.993994	1.75175e-46	FALSE	TRUE	Bacteroidota	Bacteroidales	Bacteroidaceae	Bacteroides	pos	ASV_1555 Bacteroides
					ASV_1556	-0.107691	1.60478	0.0942046	0.133292	-1.14316	12.0396	0.25297	2.20111e-33	0.993994	4.31874e-32	FALSE	TRUE	Proteobacteria	Sphingomonadales	Sphingomonadaceae	Ellin6055	pos	ASV_1556 Ellin6055
					ASV_1557	0.0910623	-1.4871	0.258628	0.365812	0.352098	-4.06522	0.724765	4.79881e-05	0.993994	0.00036621	FALSE	TRUE	Firmicutes	Lachnospirales	Lachnospiraceae	Lachnospiraceae NK4A136 group	neg	ASV_1557 Lachnospiraceae NK4A136 group
					ASV_1559	-0.12445	1.86547	0.0726723	0.102843	-1.71248	18.139	0.0868091	1.56873e-73	0.993994	6.16988e-72	FALSE	TRUE	Actinobacteriota	Frankiales	Geodermatophilaceae	Modestobacter	pos	ASV_1559 Modestobacter
					ASV_1562	-0.101749	1.51233	0.269922	0.381785	-0.376956	3.96123	0.706206	7.45659e-05	0.993994	0.000557288	FALSE	TRUE	Gemmatimonadota	Gemmatimonadales	Gemmatimonadaceae	Unclassified	pos	ASV_1562 Unclassified
					ASV_1568	-0.112039	1.67241	0.076218	0.107857	-1.46998	15.5058	0.141567	3.16952e-54	0.993994	9.27591e-53	FALSE	TRUE	Acidobacteriota	Subgroup 7	Unclassified	Unclassified	pos	ASV_1568 Unclassified
					ASV_1569	-0.122736	1.83882	0.0518324	0.0733707	-2.36794	25.062	0.0178873	1.29073e-138	0.993994	9.92832e-137	FALSE	TRUE	Actinobacteriota	Actinomarinales	Unclassified	Unclassified	pos	ASV_1569 Unclassified
					ASV_1570	-0.0968139	1.43556	0.125971	0.178213	-0.768543	8.05533	0.442165	7.92639e-16	0.993994	9.91312e-15	FALSE	TRUE	Firmicutes	Oscillospirales	Ruminococcaceae	Unclassified	pos	ASV_1570 Unclassified
					ASV_1574	-0.11058	1.64971	0.0843549	0.119364	-1.31089	13.8209	0.189897	1.90757e-43	0.993994	4.46917e-42	FALSE	TRUE	Actinobacteriota	Streptomycetales	Streptomycetaceae	E1B-B3-114	pos	ASV_1574 E1B-B3-114
					ASV_1577	-0.116317	1.73896	0.0618687	0.0875655	-1.88006	19.859	0.0600992	9.21014e-88	0.993994	4.32727e-86	FALSE	TRUE	Acidobacteriota	Subgroup 7	Unclassified	Unclassified	pos	ASV_1577 Unclassified
					ASV_1581	-0.102148	1.51854	0.122686	0.173567	-0.8326	8.74902	0.40507	2.15211e-18	0.993994	2.94122e-17	FALSE	TRUE	Firmicutes	Lactobacillales	Lactobacillaceae	Unclassified	pos	ASV_1581 Unclassified
					ASV_1583	-0.120181	1.79907	0.0864332	0.122302	-1.39045	14.71	0.164393	5.56135e-49	0.993994	1.4828e-47	FALSE	TRUE	Actinobacteriota	Actinomarinales	Unclassified	Unclassified	pos	ASV_1583 Unclassified
					ASV_1584	-0.12505	1.87481	0.112987	0.159852	-1.10676	11.7284	0.268397	9.1167e-32	0.993994	1.73397e-30	FALSE	TRUE	Myxococcota	Polyangiales	Polyangiaceae	Unclassified	pos	ASV_1584 Unclassified
					ASV_1587	-0.0992898	1.47408	0.135965	0.192346	-0.730262	7.66371	0.46523	1.80638e-14	0.993994	2.16566e-13	FALSE	TRUE	Proteobacteria	Xanthomonadales	Rhodanobacteraceae	Unclassified	pos	ASV_1587 Unclassified
					ASV_1589	0.0658569	-1.095	0.202778	0.28683	0.324774	-3.8176	0.745352	0.000134759	0.993994	0.000980186	FALSE	TRUE	Acidobacteriota	Thermoanaerobaculales	Thermoanaerobaculaceae	Subgroup 23	neg	ASV_1589 Subgroup 23
					ASV_1592	-0.100684	1.49577	0.106186	0.150235	-0.948184	9.95619	0.343036	2.3698e-23	0.993994	3.69808e-22	FALSE	TRUE	Proteobacteria	Burkholderiales	Nitrosomonadaceae	mle1-7	pos	ASV_1592 mle1-7
					ASV_1593	-0.0803491	1.17943	0.235671	0.333347	-0.340937	3.53815	0.733151	0.000402942	0.993994	0.00263138	FALSE	TRUE	Methylomirabilota	Rokubacteriales	Unclassified	Unclassified	pos	ASV_1593 Unclassified
					ASV_1594	-0.116207	1.73724	0.116542	0.164879	-0.997125	10.5365	0.318704	5.86538e-26	0.993994	9.6011e-25	FALSE	TRUE	Acidobacteriota	Vicinamibacterales	Vicinamibacteraceae	Unclassified	pos	ASV_1594 Unclassified
					ASV_1595	-0.109657	1.63536	0.102239	0.144654	-1.07256	11.3053	0.28347	1.23462e-29	0.993994	2.21722e-28	FALSE	TRUE	Latescibacterota	Unclassified	Unclassified	Unclassified	pos	ASV_1595 Unclassified
					ASV_1596	-0.115059	1.71939	0.0887253	0.125544	-1.2968	13.6955	0.1947	1.07951e-42	0.993994	2.4889e-41	FALSE	TRUE	Acidobacteriota	Vicinamibacterales	Vicinamibacteraceae	Unclassified	pos	ASV_1596 Unclassified
					ASV_1597	-0.103529	1.54003	0.0880443	0.124581	-1.17588	12.3617	0.239644	4.21041e-35	0.993994	8.43245e-34	FALSE	TRUE	Acidobacteriota	Unclassified	Unclassified	Unclassified	pos	ASV_1597 Unclassified
					ASV_1608	-0.115816	1.73117	0.162263	0.229535	-0.713755	7.54205	0.475379	4.62629e-14	0.993994	5.4934e-13	FALSE	TRUE	Proteobacteria	Burkholderiales	Comamonadaceae	Unclassified	pos	ASV_1608 Unclassified
					ASV_1610	-0.0975562	1.44711	0.064411	0.0911607	-1.51459	15.8743	0.129876	9.54887e-57	0.993994	2.96424e-55	FALSE	TRUE	Actinobacteriota	Solirubrobacterales	Solirubrobacteraceae	Solirubrobacter	pos	ASV_1610 Solirubrobacter
					ASV_1611	-0.106581	1.58751	0.0960125	0.135849	-1.11008	11.6859	0.266966	1.50511e-31	0.993994	2.82558e-30	FALSE	TRUE	Actinobacteriota	Corynebacteriales	Corynebacteriaceae	Corynebacterium	pos	ASV_1611 Corynebacterium
					ASV_1613	-0.112689	1.68252	0.117045	0.16559	-0.962786	10.1608	0.335655	2.96775e-24	0.993994	4.71584e-23	FALSE	TRUE	Firmicutes	Lachnospirales	Lachnospiraceae	Blautia	pos	ASV_1613 Blautia
					ASV_1615	0.0936206	-1.5269	0.416134	0.588556	0.224977	-2.59432	0.821997	0.0094779	0.993994	0.0389513	FALSE	TRUE	Bacteroidota	Bacteroidales	Bacteroidaceae	Bacteroides	neg	ASV_1615 Bacteroides
					ASV_1616	0.120921	-1.9516	0.423884	0.599517	0.285269	-3.25529	0.775438	0.00113278	0.993994	0.00662592	FALSE	TRUE	Myxococcota	Nannocystales	Nannocystaceae	Nannocystis	neg	ASV_1616 Nannocystis
					ASV_1619	0.0948871	-1.5466	0.308665	0.436575	0.307411	-3.54259	0.758531	0.000396222	0.993994	0.00259647	FALSE	TRUE	Firmicutes	Lachnospirales	Lachnospiraceae	Unclassified	neg	ASV_1619 Unclassified
					ASV_1621	0.103257	-1.67681	0.431936	0.610904	0.239056	-2.7448	0.811062	0.00605474	0.993994	0.0277086	FALSE	TRUE	Firmicutes	Lactobacillales	Streptococcaceae	Streptococcus	neg	ASV_1621 Streptococcus
					ASV_1624	-0.0921876	1.3636	0.257709	0.364513	-0.357719	3.74087	0.720553	0.000183384	0.993994	0.00129697	FALSE	TRUE	Actinobacteriota	Microtrichales	Unclassified	Unclassified	pos	ASV_1624 Unclassified
					ASV_1628	-0.100767	1.49705	0.170401	0.241044	-0.591349	6.21071	0.554287	5.2747e-10	0.993994	5.39385e-09	FALSE	TRUE	Acidobacteriota	Vicinamibacterales	Vicinamibacteraceae	Unclassified	pos	ASV_1628 Unclassified
					ASV_1629	-0.100172	1.4878	0.0938651	0.132812	-1.06719	11.2023	0.285888	3.97365e-29	0.993994	7.07766e-28	FALSE	TRUE	Actinobacteriota	Unclassified	Unclassified	Unclassified	pos	ASV_1629 Unclassified
					ASV_1631	0.117457	-1.8977	0.366475	0.518329	0.320504	-3.6612	0.748586	0.000251039	0.993994	0.00172903	FALSE	TRUE	Proteobacteria	Burkholderiales	Sutterellaceae	Sutterella	neg	ASV_1631 Sutterella
					ASV_1633	-0.0603547	0.868391	0.2439	0.344984	-0.247457	2.51719	0.804555	0.0118293	0.993994	0.0464202	FALSE	TRUE	Actinobacteriota	Micrococcales	Micrococcaceae	Rothia	pos	ASV_1633 Rothia
					ASV_1643	-0.110862	1.6541	0.103616	0.1466	-1.06994	11.2831	0.284648	1.59067e-29	0.993994	2.85074e-28	FALSE	TRUE	Proteobacteria	Gammaproteobacteria Incertae Sedis	Unknown Family	Acidibacter	pos	ASV_1643 Acidibacter
					ASV_1645	-0.102114	1.51802	0.0845878	0.119693	-1.2072	12.6826	0.227355	7.38253e-37	0.993994	1.53882e-35	FALSE	TRUE	Methylomirabilota	Rokubacteriales	Unclassified	Unclassified	pos	ASV_1645 Unclassified
					ASV_1646	-0.0957482	1.41899	0.0939513	0.132934	-1.01913	10.6744	0.308143	1.3414e-26	0.993994	2.22509e-25	FALSE	TRUE	Bacteroidota	Bacteroidales	Tannerellaceae	Unclassified	pos	ASV_1646 Unclassified
					ASV_1650	-0.116777	1.74612	0.158968	0.224875	-0.734596	7.76483	0.462586	8.17569e-15	0.993994	9.86987e-14	FALSE	TRUE	Actinobacteriota	Micrococcales	Microbacteriaceae	Agromyces	pos	ASV_1650 Agromyces
					ASV_1653	-0.108428	1.61624	0.0702754	0.0994538	-1.5429	16.2511	0.122855	2.19267e-59	0.993994	7.00688e-58	FALSE	TRUE	Verrucomicrobiota	Pedosphaerales	Pedosphaeraceae	Unclassified	pos	ASV_1653 Unclassified
					ASV_1654	-0.117077	1.75078	0.0994607	0.140725	-1.17712	12.4412	0.239149	1.56182e-35	0.993994	3.17182e-34	FALSE	TRUE	Gemmatimonadota	Gemmatimonadales	Gemmatimonadaceae	Unclassified	pos	ASV_1654 Unclassified
					ASV_1655	-0.0622989	0.898636	0.242674	0.34325	-0.256719	2.61803	0.797396	0.008844	0.993994	0.0376091	FALSE	TRUE	Proteobacteria	Pseudomonadales	Pseudomonadaceae	Pseudomonas	pos	ASV_1655 Pseudomonas
					ASV_1657	-0.109203	1.62829	0.119452	0.168994	-0.9142	9.63518	0.360612	5.67909e-22	0.993994	8.5108e-21	FALSE	TRUE	Firmicutes	Lactobacillales	Streptococcaceae	Streptococcus	pos	ASV_1657 Streptococcus
					ASV_1661	-0.108407	1.61591	0.0884337	0.125131	-1.22586	12.9137	0.220252	3.76576e-38	0.993994	8.08197e-37	FALSE	TRUE	Actinobacteriota	Gaiellales	Gaiellaceae	Gaiella	pos	ASV_1661 Gaiella
					ASV_1663	-0.102547	1.52475	0.115126	0.162877	-0.890737	9.36136	0.37307	7.87184e-21	0.993994	1.14802e-19	FALSE	TRUE	Actinobacteriota	Solirubrobacterales	Solirubrobacteraceae	Solirubrobacter	pos	ASV_1663 Solirubrobacter
					ASV_1664	0.174003	-2.77736	0.315215	0.445837	0.552015	-6.22955	0.580938	4.67775e-10	0.993994	4.79469e-09	FALSE	TRUE	Proteobacteria	Xanthomonadales	Xanthomonadaceae	Stenotrophomonas	neg	ASV_1664 Stenotrophomonas
					ASV_1665	-0.106035	1.579	0.0804768	0.11388	-1.31758	13.8656	0.187644	1.02412e-43	0.993994	2.40585e-42	FALSE	TRUE	Proteobacteria	Sphingomonadales	Sphingomonadaceae	Sphingomonas	pos	ASV_1665 Sphingomonas
					ASV_1668	0.104705	-1.69933	0.378294	0.535044	0.276781	-3.17605	0.781948	0.00149293	0.993994	0.00832031	FALSE	TRUE	Bacteroidota	Bacteroidales	Prevotellaceae	Prevotella	neg	ASV_1668 Prevotella
					ASV_1670	-0.110911	1.65486	0.0669241	0.0947145	-1.65726	17.472	0.0974671	2.34009e-68	0.993994	8.47502e-67	FALSE	TRUE	Myxococcota	Myxococcales	Myxococcaceae	Unclassified	pos	ASV_1670 Unclassified
					ASV_1671	-0.113115	1.68916	0.0832634	0.11782	-1.35853	14.3368	0.174297	1.28952e-46	0.993994	3.2116e-45	FALSE	TRUE	Firmicutes	Bacillales	Planococcaceae	[Renibacterium] salmoninarum group	pos	ASV_1671 [Renibacterium] salmoninarum group
					ASV_1673	-0.0974725	1.44581	0.0954413	0.135041	-1.02128	10.7065	0.307121	9.49168e-27	0.993994	1.5927e-25	FALSE	TRUE	Actinobacteriota	Streptomycetales	Streptomycetaceae	Streptomyces	pos	ASV_1673 Streptomyces
					ASV_1674	0.0964058	-1.57023	0.322765	0.456515	0.298687	-3.4396	0.765179	0.000582569	0.993994	0.00366138	FALSE	TRUE	Firmicutes	Bacillales	Bacillaceae	Bacillus	neg	ASV_1674 Bacillus
					ASV_1677	-0.0841551	1.23864	0.239378	0.33859	-0.351557	3.65823	0.725171	0.000253963	0.993994	0.00174409	FALSE	TRUE	Actinobacteriota	Micrococcales	Microbacteriaceae	Agromyces	pos	ASV_1677 Agromyces
					ASV_1678	-0.122873	1.84095	0.0793384	0.11227	-1.54872	16.3975	0.121449	1.99111e-60	0.993994	6.45775e-59	FALSE	TRUE	Proteobacteria	Sphingomonadales	Sphingomonadaceae	Sphingomonas	pos	ASV_1678 Sphingomonas
					ASV_1679	-0.0989158	1.46826	0.105376	0.14909	-0.938693	9.84818	0.347889	6.97965e-23	0.993994	1.06434e-21	FALSE	TRUE	Acidobacteriota	Bryobacterales	Bryobacteraceae	Bryobacter	pos	ASV_1679 Bryobacter
					ASV_1687	0.0622633	-1.0391	0.277546	0.392566	0.224335	-2.64694	0.822497	0.00812248	0.993994	0.0352474	FALSE	TRUE	Firmicutes	Peptostreptococcales-Tissierellales	Peptostreptococcaceae	Peptoclostridium	neg	ASV_1687 Peptoclostridium
					ASV_1691	0.127208	-2.04941	0.116886	0.165366	1.08831	-12.3931	0.276459	2.84742e-35	0.993994	5.7424e-34	FALSE	TRUE	Firmicutes	Bacillales	Bacillaceae	Bacillus	neg	ASV_1691 Bacillus
					ASV_1693	-0.110238	1.64439	0.0785965	0.111221	-1.40258	14.7849	0.160743	1.83239e-49	0.993994	4.91577e-48	FALSE	TRUE	Desulfobacterota	Unclassified	Unclassified	Unclassified	pos	ASV_1693 Unclassified
					ASV_1696	-0.0879678	1.29795	0.252301	0.356864	-0.348662	3.6371	0.727343	0.000275727	0.993994	0.0018709	FALSE	TRUE	Proteobacteria	Azospirillales	Azospirillaceae	Skermanella	pos	ASV_1696 Skermanella
					ASV_1697	0.0714306	-1.18171	0.221789	0.313716	0.322065	-3.76681	0.747403	0.000165348	0.993994	0.00117707	FALSE	TRUE	Bacteroidota	Bacteroidales	Muribaculaceae	Unclassified	neg	ASV_1697 Unclassified
					ASV_1698	-0.113651	1.69749	0.0525471	0.0743817	-2.16285	22.8214	0.0305528	2.81226e-115	0.993994	1.69751e-113	FALSE	TRUE	Myxococcota	Myxococcales	Myxococcaceae	Archangium	pos	ASV_1698 Archangium
					ASV_1699	-0.107352	1.59951	0.0889322	0.125836	-1.20713	12.711	0.227383	5.13699e-37	0.993994	1.07852e-35	FALSE	TRUE	Proteobacteria	Elsterales	Unclassified	Unclassified	pos	ASV_1699 Unclassified
					ASV_1701	-0.104423	1.55394	0.0770195	0.108991	-1.3558	14.2576	0.175161	4.02286e-46	0.993994	9.84977e-45	FALSE	TRUE	Proteobacteria	Burkholderiales	TRA3-20	Unclassified	pos	ASV_1701 Unclassified
					ASV_1702	-0.103212	1.5351	0.167954	0.237583	-0.614529	6.46134	0.538866	1.03782e-10	0.993994	1.09875e-09	FALSE	TRUE	Actinobacteriota	Solirubrobacterales	Solirubrobacteraceae	Unclassified	pos	ASV_1702 Unclassified
					ASV_1704	0.0689077	-1.14246	0.119704	0.169351	0.575651	-6.74611	0.564851	1.51857e-11	0.993994	1.65614e-10	FALSE	TRUE	Firmicutes	Oscillospirales	Oscillospiraceae	Unclassified	neg	ASV_1704 Unclassified
					ASV_1708	0.0269501	-0.489752	0.128661	0.182017	0.209466	-2.69069	0.834084	0.00713034	0.993994	0.0314923	FALSE	TRUE	Proteobacteria	Enterobacterales	Vibrionaceae	Vibrio	neg	ASV_1708 Vibrio
					ASV_1709	-0.0797815	1.1706	0.0956614	0.135352	-0.833998	8.64857	0.404282	5.21496e-18	0.993994	6.97361e-17	FALSE	TRUE	Actinobacteriota	Gaiellales	Unclassified	Unclassified	pos	ASV_1709 Unclassified
					ASV_1712	-0.0527105	0.749476	0.196581	0.278066	-0.268137	2.69532	0.788594	0.00703219	0.993994	0.0312334	FALSE	TRUE	Firmicutes	Veillonellales-Selenomonadales	Veillonellaceae	Megasphaera	pos	ASV_1712 Megasphaera
					ASV_1717	-0.115333	1.72366	0.0618247	0.0875033	-1.86549	19.6982	0.0621126	2.2322e-86	0.993994	1.01583e-84	FALSE	TRUE	Acidobacteriota	Vicinamibacterales	Unclassified	Unclassified	pos	ASV_1717 Unclassified
					ASV_1718	0.102846	-1.67041	0.393009	0.555854	0.261688	-3.00513	0.793562	0.00265464	0.993994	0.0135412	FALSE	TRUE	Firmicutes	Lactobacillales	Carnobacteriaceae	Alkalibacterium	neg	ASV_1718 Alkalibacterium
					ASV_1724	0.140999	-2.26394	0.307257	0.434583	0.458897	-5.20945	0.646308	1.89398e-07	0.993994	1.71663e-06	FALSE	TRUE	Firmicutes	Bacillales	Bacillaceae	Bacillus	neg	ASV_1724 Bacillus
					ASV_1729	-0.0907302	1.34092	0.0865327	0.122443	-1.04851	10.9514	0.294404	6.54245e-28	0.993994	1.13056e-26	FALSE	TRUE	Acidobacteriota	Subgroup 7	Unclassified	Unclassified	pos	ASV_1729 Unclassified
					ASV_1730	-0.115901	1.7325	0.0731564	0.103528	-1.5843	16.7346	0.113126	7.33386e-63	0.993994	2.45177e-61	FALSE	TRUE	Actinobacteriota	Coriobacteriales	Coriobacteriaceae	Collinsella	pos	ASV_1730 Collinsella
					ASV_1732	-0.125483	1.88155	0.0843229	0.119318	-1.48813	15.7692	0.136717	5.06923e-56	0.993994	1.54603e-54	FALSE	TRUE	Proteobacteria	Burkholderiales	Comamonadaceae	Ramlibacter	pos	ASV_1732 Ramlibacter
					ASV_1733	-0.115998	1.73399	0.110189	0.155895	-1.05272	11.1228	0.292472	9.71932e-29	0.993994	1.71013e-27	FALSE	TRUE	Proteobacteria	Pseudomonadales	Pseudomonadaceae	Pseudomonas	pos	ASV_1733 Pseudomonas
					ASV_1737	-0.100168	1.48774	0.0705542	0.099848	-1.41973	14.9001	0.155685	3.29186e-50	0.993994	8.96954e-49	FALSE	TRUE	Acidobacteriota	Vicinamibacterales	Vicinamibacteraceae	Unclassified	pos	ASV_1737 Unclassified
					ASV_1739	-0.103913	1.546	0.09805	0.13873	-1.0598	11.144	0.289238	7.66308e-29	0.993994	1.35381e-27	FALSE	TRUE	Gemmatimonadota	Gemmatimonadales	Gemmatimonadaceae	Unclassified	pos	ASV_1739 Unclassified
					ASV_1740	-0.107875	1.60764	0.109714	0.155224	-0.983236	10.3568	0.325491	3.89586e-25	0.993994	6.2593e-24	FALSE	TRUE	Proteobacteria	Rhizobiales	Devosiaceae	Unclassified	pos	ASV_1740 Unclassified
					ASV_1742	-0.111519	1.66432	0.0750713	0.106236	-1.48551	15.6663	0.13741	2.5715e-55	0.993994	7.70742e-54	FALSE	TRUE	Proteobacteria	Burkholderiales	Comamonadaceae	Caenimonas	pos	ASV_1742 Caenimonas
					ASV_1746	-0.0936026	1.38561	0.0665858	0.0942362	-1.40574	14.7036	0.1598	6.11649e-49	0.993994	1.62583e-47	FALSE	TRUE	Proteobacteria	Burkholderiales	Comamonadaceae	Caenimonas	pos	ASV_1746 Caenimonas
					ASV_1749	-0.109846	1.63829	0.0930099	0.131603	-1.18101	12.4488	0.237599	1.42023e-35	0.993994	2.89781e-34	FALSE	TRUE	Actinobacteriota	Unclassified	Unclassified	Unclassified	pos	ASV_1749 Unclassified
					ASV_1750	-0.104364	1.55302	0.182522	0.258184	-0.57179	6.01515	0.567464	1.79718e-09	0.993994	1.79141e-08	FALSE	TRUE	Proteobacteria	Azospirillales	Azospirillaceae	Skermanella	pos	ASV_1750 Skermanella
					ASV_1751	-0.0708972	1.0324	0.213896	0.302553	-0.331457	3.41228	0.740299	0.000644213	0.993994	0.00400537	FALSE	TRUE	Proteobacteria	Sphingomonadales	Sphingomonadaceae	Sphingomonas	pos	ASV_1751 Sphingomonas
					ASV_1754	-0.106573	1.58738	0.0720992	0.102033	-1.47815	15.5576	0.139368	1.41333e-54	0.993994	4.20708e-53	FALSE	TRUE	Actinobacteriota	Unclassified	Unclassified	Unclassified	pos	ASV_1754 Unclassified
					ASV_1755	-0.09491	1.40595	0.252737	0.357482	-0.375528	3.93292	0.707268	8.39213e-05	0.993994	0.000623989	FALSE	TRUE	Acidobacteriota	2024-11-24	Unclassified	Unclassified	pos	ASV_1755 Unclassified
					ASV_1758	-0.0952065	1.41056	0.0814475	0.115252	-1.16893	12.2389	0.242431	1.92653e-34	0.993994	3.80578e-33	FALSE	TRUE	Chloroflexi	Unclassified	Unclassified	Unclassified	pos	ASV_1758 Unclassified
					ASV_1761	-0.0971632	1.441	0.10617	0.150212	-0.915168	9.59309	0.360104	8.54847e-22	0.993994	1.27669e-20	FALSE	TRUE	Chloroflexi	Thermomicrobiales	JG30-KF-CM45	Unclassified	pos	ASV_1761 Unclassified
					ASV_1764	-0.0786731	1.15336	0.211422	0.299055	-0.372114	3.85668	0.709808	0.000114936	0.993994	0.000841638	FALSE	TRUE	Proteobacteria	Sphingomonadales	Sphingomonadaceae	Sphingomonas	pos	ASV_1764 Sphingomonas
					ASV_1765	-0.107314	1.59891	0.126688	0.179227	-0.847077	8.92117	0.396952	4.61395e-19	0.993994	6.427e-18	FALSE	TRUE	Firmicutes	Lachnospirales	Lachnospiraceae	Roseburia	pos	ASV_1765 Roseburia
					ASV_1766	-0.0989761	1.4692	0.0789789	0.111761	-1.2532	13.1459	0.210134	1.7974e-39	0.993994	3.95518e-38	FALSE	TRUE	Actinobacteriota	Streptomycetales	Streptomycetaceae	E1B-B3-114	pos	ASV_1766 E1B-B3-114
					ASV_1769	-0.0986403	1.46398	0.116872	0.165346	-0.844006	8.85404	0.398666	8.44079e-19	0.993994	1.16827e-17	FALSE	TRUE	Verrucomicrobiota	Pedosphaerales	Pedosphaeraceae	Unclassified	pos	ASV_1769 Unclassified
					ASV_1770	0.103217	-1.67619	0.286733	0.405558	0.359976	-4.13304	0.718865	3.58003e-05	0.993994	0.000276356	FALSE	TRUE	Proteobacteria	Burkholderiales	Sutterellaceae	Parasutterella	neg	ASV_1770 Parasutterella
					ASV_1773	-0.108697	1.62042	0.0770985	0.109102	-1.40984	14.8523	0.158586	6.72555e-50	0.993994	1.82683e-48	FALSE	TRUE	Bacteroidota	Chitinophagales	Chitinophagaceae	Flavisolibacter	pos	ASV_1773 Flavisolibacter
					ASV_1777	-0.0992957	1.47417	0.267628	0.37854	-0.371022	3.89437	0.710621	9.84563e-05	0.993994	0.000729567	FALSE	TRUE	Actinobacteriota	Solirubrobacterales	Solirubrobacteraceae	Unclassified	pos	ASV_1777 Unclassified
					ASV_1778	-0.108936	1.62414	0.131891	0.186585	-0.825955	8.70456	0.40883	3.18803e-18	0.993994	4.32299e-17	FALSE	TRUE	Firmicutes	Lachnospirales	Lachnospiraceae	[Ruminococcus] torques group	pos	ASV_1778 [Ruminococcus] torques group
					ASV_1788	-0.105898	1.57689	0.127429	0.180275	-0.831041	8.74713	0.405951	2.18841e-18	0.993994	2.98613e-17	FALSE	TRUE	Actinobacteriota	Gaiellales	Unclassified	Unclassified	pos	ASV_1788 Unclassified
					ASV_1790	-0.0950397	1.40796	0.149886	0.212033	-0.634078	6.64031	0.52603	3.13032e-11	0.993994	3.37577e-10	FALSE	TRUE	Acidobacteriota	Vicinamibacterales	Vicinamibacteraceae	Unclassified	pos	ASV_1790 Unclassified
					ASV_1791	-0.0977383	1.44994	0.0599387	0.0848361	-1.63064	17.0911	0.102967	1.72761e-65	0.993994	6.00654e-64	FALSE	TRUE	Actinobacteriota	Micrococcales	Micrococcaceae	Rothia	pos	ASV_1791 Rothia
					ASV_1792	0.138255	-2.22125	0.36564	0.517148	0.378118	-4.29519	0.705343	1.74542e-05	0.993994	0.00013855	FALSE	TRUE	Firmicutes	Oscillospirales	Hungateiclostridiaceae	Fastidiosipila	neg	ASV_1792 Fastidiosipila
					ASV_1795	-0.111502	1.66406	0.0930071	0.131599	-1.19885	12.6449	0.230585	1.19322e-36	0.993994	2.46939e-35	FALSE	TRUE	Gemmatimonadota	Gemmatimonadales	Gemmatimonadaceae	Unclassified	pos	ASV_1795 Unclassified
					ASV_1798	-0.112115	1.67359	0.0752366	0.106469	-1.49016	15.7189	0.136182	1.12182e-55	0.993994	3.37399e-54	FALSE	TRUE	Actinobacteriota	Euzebyales	Euzebyaceae	Unclassified	pos	ASV_1798 Unclassified
					ASV_1799	-0.108334	1.61477	0.0932186	0.131898	-1.16215	12.2426	0.245175	1.83982e-34	0.993994	3.64276e-33	FALSE	TRUE	Chloroflexi	Ardenticatenales	Unclassified	Unclassified	pos	ASV_1799 Unclassified
					ASV_1800	0.151473	-2.42688	0.181377	0.256566	0.835128	-9.45908	0.403646	3.10679e-21	0.993994	4.56924e-20	FALSE	TRUE	Firmicutes	Bacillales	Bacillaceae	Unclassified	neg	ASV_1800 Unclassified
					ASV_1802	-0.0970335	1.43898	0.0739948	0.104713	-1.31136	13.7421	0.189738	5.682e-43	0.993994	1.32407e-41	FALSE	TRUE	Acidobacteriota	Vicinamibacterales	Vicinamibacteraceae	Unclassified	pos	ASV_1802 Unclassified
					ASV_1803	-0.102414	1.52269	0.146614	0.207405	-0.698531	7.34161	0.484845	2.11045e-13	0.993994	2.43936e-12	FALSE	TRUE	Firmicutes	Lachnospirales	Lachnospiraceae	[Ruminococcus] torques group	pos	ASV_1803 [Ruminococcus] torques group
					ASV_1806	0.106241	-1.72323	0.398387	0.563459	0.266678	-3.0583	0.789717	0.00222594	0.993994	0.0116976	FALSE	TRUE	Proteobacteria	Enterobacterales	Vibrionaceae	Vibrio	neg	ASV_1806 Vibrio
					ASV_1808	-0.0775014	1.13513	0.157994	0.223498	-0.490533	5.07892	0.623757	3.79577e-07	0.993994	3.39782e-06	FALSE	TRUE	Firmicutes	Lactobacillales	Streptococcaceae	Lactococcus	pos	ASV_1808 Lactococcus
					ASV_1809	-0.107418	1.60053	0.0809602	0.114563	-1.3268	13.9707	0.184574	2.35271e-44	0.993994	5.57214e-43	FALSE	TRUE	Proteobacteria	Xanthomonadales	Xanthomonadaceae	Lysobacter	pos	ASV_1809 Lysobacter
					ASV_1810	0.0594146	-0.994782	0.220498	0.31189	0.269456	-3.18953	0.787579	0.00142504	0.993994	0.00802752	FALSE	TRUE	Proteobacteria	Pseudomonadales	Moraxellaceae	Acinetobacter	neg	ASV_1810 Acinetobacter
					ASV_1811	-0.108505	1.61743	0.0684525	0.0968759	-1.58511	16.6959	0.112941	1.40316e-62	0.993994	4.67288e-61	FALSE	TRUE	Gemmatimonadota	Gemmatimonadales	Gemmatimonadaceae	Unclassified	pos	ASV_1811 Unclassified
					ASV_1812	0.0232641	-0.432411	0.11146	0.157693	0.208721	-2.7421	0.834666	0.0061047	0.993994	0.0277086	FALSE	TRUE	Firmicutes	Lactobacillales	Lactobacillaceae	Limosilactobacillus	neg	ASV_1812 Limosilactobacillus
					ASV_1813	-0.105948	1.57765	0.0984098	0.139239	-1.0766	11.3306	0.28166	9.25895e-30	0.993994	1.67316e-28	FALSE	TRUE	Desulfobacterota	Unclassified	Unclassified	Unclassified	pos	ASV_1813 Unclassified
					ASV_1814	-0.10948	1.6326	0.0909328	0.128665	-1.20396	12.6887	0.228604	6.83055e-37	0.993994	1.42719e-35	FALSE	TRUE	Proteobacteria	Tistrellales	Geminicoccaceae	Unclassified	pos	ASV_1814 Unclassified
					ASV_1815	-0.104711	1.55842	0.095836	0.135599	-1.09261	11.4928	0.274566	1.43329e-30	0.993994	2.63387e-29	FALSE	TRUE	Actinobacteriota	Micrococcales	Microbacteriaceae	Agromyces	pos	ASV_1815 Agromyces
					ASV_1823	-0.10016	1.48762	0.149565	0.211579	-0.669678	7.03107	0.503063	2.04958e-12	0.993994	2.31063e-11	FALSE	TRUE	Actinobacteriota	Coriobacteriales	Eggerthellaceae	Adlercreutzia	pos	ASV_1823 Adlercreutzia
					ASV_1827	-0.104903	1.5614	0.0920057	0.130183	-1.14018	11.9939	0.254212	3.82305e-33	0.993994	7.48423e-32	FALSE	TRUE	Proteobacteria	Enterobacterales	Enterobacteriaceae	Aquamonas	pos	ASV_1827 Aquamonas
					ASV_1828	0.1283	-2.06639	0.228945	0.323834	0.560399	-6.38102	0.575207	1.75918e-10	0.993994	1.84004e-09	FALSE	TRUE	Actinobacteriota	Coriobacteriales	Atopobiaceae	Coriobacteriaceae UCG-002	neg	ASV_1828 Coriobacteriaceae UCG-002
					ASV_1829	-0.109839	1.63818	0.065216	0.0922991	-1.68423	17.7486	0.0921379	1.76729e-70	0.993994	6.59282e-69	FALSE	TRUE	Actinobacteriota	Propionibacteriales	Nocardioidaceae	Nocardioides	pos	ASV_1829 Nocardioides
					ASV_1831	-0.0857546	1.26352	0.234492	0.331679	-0.365704	3.80947	0.714586	0.000139265	0.993994	0.00100874	FALSE	TRUE	Entotheonellaeota	Entotheonellales	Entotheonellaceae	Unclassified	pos	ASV_1831 Unclassified
					ASV_1836	-0.0930074	1.37635	0.140875	0.199289	-0.660213	6.90629	0.509117	4.97499e-12	0.993994	5.52974e-11	FALSE	TRUE	Myxococcota	Polyangiales	Sandaracinaceae	Unclassified	pos	ASV_1836 Unclassified
					ASV_1837	-0.10872	1.62078	0.113958	0.161226	-0.954035	10.0529	0.340066	8.92273e-24	0.993994	1.39993e-22	FALSE	TRUE	Proteobacteria	Rhizobiales	Unclassified	Unclassified	pos	ASV_1837 Unclassified
					ASV_1844	-0.107845	1.60717	0.12464	0.176332	-0.865248	9.11445	0.386902	7.90674e-20	0.993994	1.11749e-18	FALSE	TRUE	Chloroflexi	Thermomicrobiales	JG30-KF-CM45	Unclassified	pos	ASV_1844 Unclassified
					ASV_1847	-0.0825542	1.21374	0.250588	0.354442	-0.329443	3.42436	0.741821	0.000616247	0.993994	0.00385354	FALSE	TRUE	Proteobacteria	Rhizobiales	Methyloligellaceae	Unclassified	pos	ASV_1847 Unclassified
					ASV_1855	-0.11236	1.6774	0.0692695	0.0980314	-1.62206	17.1108	0.10479	1.23256e-65	0.993994	4.30256e-64	FALSE	TRUE	Proteobacteria	Burkholderiales	Nitrosomonadaceae	Ellin6067	pos	ASV_1855 Ellin6067
					ASV_1859	-0.081472	1.1969	0.240523	0.340209	-0.338728	3.51813	0.734815	0.000434593	0.993994	0.00281272	FALSE	TRUE	Proteobacteria	Enterobacterales	Enterobacteriaceae	Unclassified	pos	ASV_1859 Unclassified
					ASV_1866	0.0676532	-1.12294	0.272919	0.386022	0.247888	-2.90901	0.804221	0.00362571	0.993994	0.0178857	FALSE	TRUE	Firmicutes	Peptostreptococcales-Tissierellales	Peptostreptococcaceae	Romboutsia	neg	ASV_1866 Romboutsia
					ASV_1867	-0.0770045	1.1274	0.252163	0.356669	-0.305376	3.16091	0.76008	0.00157275	0.993994	0.00867957	FALSE	TRUE	Myxococcota	Myxococcales	Myxococcaceae	Unclassified	pos	ASV_1867 Unclassified
					ASV_1869	-0.108833	1.62254	0.0842434	0.119206	-1.29189	13.6112	0.196395	3.43356e-42	0.993994	7.85381e-41	FALSE	TRUE	Proteobacteria	Reyranellales	Reyranellaceae	Reyranella	pos	ASV_1869 Reyranella
					ASV_1873	-0.104428	1.55401	0.0869034	0.122967	-1.20165	12.6376	0.229497	1.31026e-36	0.993994	2.70516e-35	FALSE	TRUE	Proteobacteria	Burkholderiales	Nitrosomonadaceae	MND1	pos	ASV_1873 MND1
					ASV_1874	-0.0835893	1.22984	0.233948	0.33091	-0.357298	3.71653	0.720868	0.000201979	0.993994	0.00141924	FALSE	TRUE	Actinobacteriota	Solirubrobacterales	67-14	Unclassified	pos	ASV_1874 Unclassified
					ASV_1877	-0.102829	1.52914	0.177004	0.250381	-0.580943	6.10724	0.561279	1.01368e-09	0.993994	1.02097e-08	FALSE	TRUE	Proteobacteria	Xanthomonadales	Xanthomonadaceae	Lysobacter	pos	ASV_1877 Lysobacter
					ASV_1879	-0.0906871	1.34025	0.0886599	0.125451	-1.02286	10.6835	0.306372	1.2165e-26	0.993994	2.02953e-25	FALSE	TRUE	Methylomirabilota	Rokubacteriales	Unclassified	Unclassified	pos	ASV_1879 Unclassified
					ASV_1880	-0.0792304	1.16203	0.257524	0.364252	-0.307662	3.19018	0.75834	0.00142182	0.993994	0.00802625	FALSE	TRUE	Actinobacteriota	Actinomarinales	Unclassified	Unclassified	pos	ASV_1880 Unclassified
					ASV_1881	-0.104669	1.55777	0.0966096	0.136693	-1.08343	11.3961	0.278619	4.37233e-30	0.993994	7.95069e-29	FALSE	TRUE	Actinobacteriota	Unclassified	Unclassified	Unclassified	pos	ASV_1881 Unclassified
					ASV_1882	-0.111286	1.66069	0.115862	0.163917	-0.960506	10.1313	0.336801	4.01345e-24	0.993994	6.31973e-23	FALSE	TRUE	Gemmatimonadota	Longimicrobiales	Longimicrobiaceae	Longimicrobium	pos	ASV_1882 Longimicrobium
					ASV_1885	-0.107775	1.60608	0.102526	0.14506	-1.0512	11.0719	0.293168	1.71755e-28	0.993994	3.01595e-27	FALSE	TRUE	Actinobacteriota	Solirubrobacterales	67-14	Unclassified	pos	ASV_1885 Unclassified
					ASV_1886	-0.085436	1.25856	0.145881	0.206368	-0.585657	6.09864	0.558106	1.06977e-09	0.993994	1.07496e-08	FALSE	TRUE	Proteobacteria	Burkholderiales	Alcaligenaceae	Achromobacter	pos	ASV_1886 Achromobacter
					ASV_1890	-0.111613	1.66578	0.183155	0.25908	-0.609388	6.42958	0.542267	1.27954e-10	0.993994	1.34973e-09	FALSE	TRUE	Actinobacteriota	Unclassified	Unclassified	Unclassified	pos	ASV_1890 Unclassified
					ASV_1893	-0.080228	1.17755	0.171034	0.241938	-0.469078	4.86714	0.639014	1.13223e-06	0.993994	9.94072e-06	FALSE	TRUE	Actinobacteriota	Pseudonocardiales	Pseudonocardiaceae	Lechevalieria	pos	ASV_1893 Lechevalieria
					ASV_1894	-0.0746073	1.09011	0.240541	0.340234	-0.310164	3.204	0.756436	0.00135533	0.993994	0.00771985	FALSE	TRUE	Proteobacteria	Burkholderiales	Oxalobacteraceae	Massilia	pos	ASV_1894 Massilia
					ASV_1896	-0.113799	1.69978	0.072131	0.102078	-1.57767	16.6518	0.114642	2.93412e-62	0.993994	9.69709e-61	FALSE	TRUE	Bacteroidota	Chitinophagales	Chitinophagaceae	Unclassified	pos	ASV_1896 Unclassified
					ASV_1899	-0.090967	1.34461	0.129889	0.183754	-0.700344	7.31744	0.483713	2.52754e-13	0.993994	2.90601e-12	FALSE	TRUE	Proteobacteria	Burkholderiales	TRA3-20	Unclassified	pos	ASV_1899 Unclassified
					ASV_1900	-0.109894	1.63905	0.0761262	0.107727	-1.44358	15.2148	0.148857	2.82269e-52	0.993994	7.94006e-51	FALSE	TRUE	Firmicutes	Lachnospirales	Lachnospiraceae	[Eubacterium] hallii group	pos	ASV_1900 [Eubacterium] hallii group
					ASV_1908	-0.0809734	1.18914	0.233714	0.33058	-0.346463	3.59715	0.728995	0.000321728	0.993994	0.00215112	FALSE	TRUE	Proteobacteria	Tistrellales	Geminicoccaceae	Candidatus Alysiosphaera	pos	ASV_1908 Candidatus Alysiosphaera
					ASV_1909	-0.0881812	1.30127	0.137912	0.1951	-0.639401	6.66978	0.522562	2.56191e-11	0.993994	2.77658e-10	FALSE	TRUE	Actinobacteriota	Solirubrobacterales	67-14	Unclassified	pos	ASV_1909 Unclassified
					ASV_1910	-0.0887876	1.3107	0.201207	0.284608	-0.441276	4.6053	0.659013	4.11881e-06	0.993994	3.48256e-05	FALSE	TRUE	Proteobacteria	PLTA13	Unclassified	Unclassified	pos	ASV_1910 Unclassified
					ASV_1916	-0.0971632	1.441	0.121009	0.171196	-0.802944	8.41724	0.422007	3.85449e-17	0.993994	5.03809e-16	FALSE	TRUE	Unclassified	Unclassified	Unclassified	Unclassified	pos	ASV_1916 Unclassified
					ASV_1917	-0.10845	1.61657	0.0890275	0.125971	-1.21816	12.8329	0.223164	1.07285e-37	0.993994	2.28001e-36	FALSE	TRUE	Actinobacteriota	Unclassified	Unclassified	Unclassified	pos	ASV_1917 Unclassified
					ASV_1919	-0.106361	1.58408	0.137589	0.194643	-0.773033	8.1384	0.439503	4.00526e-16	0.993994	5.06749e-15	FALSE	TRUE	Acidobacteriota	Subgroup 7	Unclassified	Unclassified	pos	ASV_1919 Unclassified
					ASV_1920	-0.111472	1.66359	0.0526078	0.0744677	-2.11892	22.3398	0.034097	1.51865e-110	0.993994	8.74178e-109	FALSE	TRUE	Chloroflexi	Thermomicrobiales	JG30-KF-CM45	Unclassified	pos	ASV_1920 Unclassified
					ASV_1923	-0.112404	1.67809	0.0686886	0.0972098	-1.63643	17.2626	0.101749	9.00074e-67	0.993994	3.20633e-65	FALSE	TRUE	Acidobacteriota	Pyrinomonadales	Pyrinomonadaceae	RB41	pos	ASV_1923 RB41
					ASV_1924	-0.0767098	1.12282	0.0758633	0.107356	-1.01116	10.4589	0.311941	1.33456e-25	0.993994	2.17228e-24	FALSE	TRUE	Firmicutes	Veillonellales-Selenomonadales	Selenomonadaceae	Unclassified	pos	ASV_1924 Unclassified
					ASV_1927	-0.0915284	1.35334	0.115994	0.164104	-0.789079	8.24683	0.430066	1.62654e-16	0.993994	2.0945e-15	FALSE	TRUE	Proteobacteria	Xanthomonadales	Rhodanobacteraceae	Ahniella	pos	ASV_1927 Ahniella
					ASV_1928	-0.0919354	1.35967	0.178423	0.252388	-0.515266	5.38723	0.606367	7.15536e-08	0.993994	6.62347e-07	FALSE	TRUE	Proteobacteria	Burkholderiales	Nitrosomonadaceae	MND1	pos	ASV_1928 MND1
					ASV_1929	-0.0879574	1.29779	0.237755	0.336294	-0.36995	3.85909	0.71142	0.000113809	0.993994	0.000834084	FALSE	TRUE	Actinobacteriota	Solirubrobacterales	67-14	Unclassified	pos	ASV_1929 Unclassified
					ASV_1931	-0.102362	1.52186	0.0669794	0.0947928	-1.52825	16.0546	0.12645	5.30434e-58	0.993994	1.67048e-56	FALSE	TRUE	Chloroflexi	Unclassified	Unclassified	Unclassified	pos	ASV_1931 Unclassified
					ASV_1932	-0.0943818	1.39773	0.120805	0.170907	-0.781276	8.17828	0.43464	2.87914e-16	0.993994	3.66405e-15	FALSE	TRUE	Proteobacteria	Sphingomonadales	Sphingomonadaceae	Sphingomonas	pos	ASV_1932 Sphingomonas
					ASV_1934	-0.102566	1.52505	0.110615	0.156498	-0.927233	9.74481	0.353806	1.94136e-22	0.993994	2.93977e-21	FALSE	TRUE	Firmicutes	Lachnospirales	Lachnospiraceae	Marvinbryantia	pos	ASV_1934 Marvinbryantia
					ASV_1940	0.103593	-1.68204	0.383088	0.541822	0.270417	-3.10442	0.786839	0.00190654	0.993994	0.010293	FALSE	TRUE	Proteobacteria	Enterobacterales	Yersiniaceae	Yersinia	neg	ASV_1940 Yersinia
					ASV_1942	-0.11105	1.65702	0.0632749	0.089554	-1.75503	18.503	0.0792535	1.95299e-76	0.993994	7.96967e-75	FALSE	TRUE	Actinobacteriota	Frankiales	Geodermatophilaceae	Geodermatophilus	pos	ASV_1942 Geodermatophilus
					ASV_1943	-0.0845637	1.245	0.261083	0.369285	-0.323896	3.37137	0.746017	0.000747944	0.993994	0.00457504	FALSE	TRUE	Proteobacteria	Rhizobiales	Rhizobiaceae	Pseudaminobacter	pos	ASV_1943 Pseudaminobacter
					ASV_1944	-0.109749	1.63679	0.134872	0.1908	-0.813728	8.57853	0.415801	9.60905e-18	0.993994	1.27905e-16	FALSE	TRUE	Proteobacteria	Sphingomonadales	Sphingomonadaceae	Ellin6055	pos	ASV_1944 Ellin6055
					ASV_1945	-0.0854919	1.25943	0.191313	0.270616	-0.44687	4.65395	0.654969	3.25641e-06	0.993994	2.76954e-05	FALSE	TRUE	Proteobacteria	Dongiales	Dongiaceae	Dongia	pos	ASV_1945 Dongia
					ASV_1947	-0.0692928	1.00744	0.195491	0.276526	-0.354454	3.64319	0.722998	0.000269279	0.993994	0.00183659	FALSE	TRUE	Gemmatimonadota	Gemmatimonadales	Gemmatimonadaceae	Unclassified	pos	ASV_1947 Unclassified
					ASV_1949	-0.0937078	1.38724	0.0630148	0.0891863	-1.48708	15.5545	0.136995	1.48397e-54	0.993994	4.3873e-53	FALSE	TRUE	Proteobacteria	Enterobacterales	Enterobacteriaceae	Aquamonas	pos	ASV_1949 Aquamonas
					ASV_1951	-0.0987671	1.46595	0.113669	0.160817	-0.868902	9.11566	0.384901	7.81936e-20	0.993994	1.10874e-18	FALSE	TRUE	Proteobacteria	Burkholderiales	TRA3-20	Unclassified	pos	ASV_1951 Unclassified
					ASV_1953	-0.0805219	1.18212	0.236838	0.334997	-0.339987	3.52875	0.733866	0.000417532	0.993994	0.00271442	FALSE	TRUE	Acidobacteriota	Vicinamibacterales	Vicinamibacteraceae	Unclassified	pos	ASV_1953 Unclassified
					ASV_1954	-0.0970335	1.43898	0.0753463	0.106625	-1.28783	13.4958	0.197804	1.65612e-41	0.993994	3.76831e-40	FALSE	TRUE	Gemmatimonadota	Gemmatimonadales	Gemmatimonadaceae	Unclassified	pos	ASV_1954 Unclassified
					ASV_1957	-0.0893552	1.31953	0.162892	0.230425	-0.548553	5.72651	0.583312	1.02516e-08	0.993994	9.93391e-08	FALSE	TRUE	Proteobacteria	Sphingomonadales	Sphingomonadaceae	Ellin6055	pos	ASV_1957 Ellin6055
					ASV_1959	0.148576	-2.3818	0.170052	0.24055	0.873709	-9.90149	0.382277	4.10113e-23	0.993994	6.34289e-22	FALSE	TRUE	Firmicutes	Bacillales	Bacillaceae	Bacillus	neg	ASV_1959 Bacillus
					ASV_1960	0.0935064	-1.52512	0.244599	0.345972	0.382285	-4.40823	0.70225	1.0422e-05	0.993994	8.41892e-05	FALSE	TRUE	Firmicutes	Lachnospirales	Lachnospiraceae	Lachnospiraceae NK4A136 group	neg	ASV_1960 Lachnospiraceae NK4A136 group
					ASV_1963	-0.106051	1.57925	0.0815179	0.115352	-1.30095	13.6908	0.193276	1.15297e-42	0.993994	2.65122e-41	FALSE	TRUE	Acidobacteriota	Subgroup 7	Unclassified	Unclassified	pos	ASV_1963 Unclassified
					ASV_1964	-0.086661	1.27762	0.134581	0.19039	-0.643929	6.71056	0.519621	1.93874e-11	0.993994	2.10644e-10	FALSE	TRUE	Proteobacteria	Reyranellales	Reyranellaceae	Reyranella	pos	ASV_1964 Reyranella
					ASV_1965	-0.0975353	1.44679	0.0797304	0.112824	-1.22331	12.8234	0.221211	1.21289e-37	0.993994	2.57132e-36	FALSE	TRUE	Acidobacteriota	Subgroup 7	Unclassified	Unclassified	pos	ASV_1965 Unclassified
					ASV_1968	-0.101096	1.50218	0.0910055	0.128768	-1.11088	11.6658	0.266621	1.90703e-31	0.993994	3.56472e-30	FALSE	TRUE	Bacteroidota	Cytophagales	Hymenobacteraceae	Pontibacter	pos	ASV_1968 Pontibacter
					ASV_1970	-0.111598	1.66555	0.126927	0.179565	-0.879231	9.27548	0.379276	1.76822e-20	0.993994	2.57013e-19	FALSE	TRUE	Actinobacteriota	Propionibacteriales	Nocardioidaceae	Marmoricola	pos	ASV_1970 Marmoricola
					ASV_1973	0.126625	-2.04033	0.38142	0.539464	0.331983	-3.78214	0.739902	0.000155488	0.993994	0.00111437	FALSE	TRUE	Proteobacteria	Pseudomonadales	Moraxellaceae	Psychrobacter	neg	ASV_1973 Psychrobacter
					ASV_1974	-0.0608002	0.875322	0.189505	0.268059	-0.320838	3.2654	0.748334	0.00109308	0.993994	0.00642831	FALSE	TRUE	Proteobacteria	Rhizobiales	Rhizobiaceae	Phyllobacterium	pos	ASV_1974 Phyllobacterium
					ASV_1977	-0.108208	1.61281	0.0742843	0.105123	-1.45667	15.3422	0.145207	3.99569e-53	0.993994	1.14622e-51	FALSE	TRUE	Gemmatimonadota	Gemmatimonadales	Gemmatimonadaceae	Unclassified	pos	ASV_1977 Unclassified
					ASV_1984	0.105153	-1.70631	0.419139	0.592807	0.250879	-2.87836	0.801908	0.00399754	0.993994	0.0194224	FALSE	TRUE	Firmicutes	Bacillales	Bacillaceae	Bacillus	neg	ASV_1984 Bacillus
					ASV_1985	-0.0830666	1.22171	0.113943	0.161204	-0.729021	7.57865	0.465989	3.49169e-14	0.993994	4.16893e-13	FALSE	TRUE	Proteobacteria	Burkholderiales	Oxalobacteraceae	Massilia	pos	ASV_1985 Massilia
					ASV_1986	-0.0934793	1.38369	0.150354	0.212694	-0.621728	6.50554	0.534121	7.74149e-11	0.993994	8.22605e-10	FALSE	TRUE	Acidobacteriota	Subgroup 7	Unclassified	Unclassified	pos	ASV_1986 Unclassified
					ASV_1993	0.106315	-1.72438	0.351143	0.496647	0.302769	-3.47205	0.762066	0.0005165	0.993994	0.00327934	FALSE	TRUE	Unclassified	Unclassified	Unclassified	Unclassified	neg	ASV_1993 Unclassified
					ASV_1996	0.149981	-2.40367	0.214285	0.303103	0.699914	-7.93019	0.483981	2.1881e-15	0.993994	2.70155e-14	FALSE	TRUE	Firmicutes	Lachnospirales	Lachnospiraceae	[Eubacterium] ruminantium group	neg	ASV_1996 [Eubacterium] ruminantium group
					ASV_1998	-0.0939909	1.39165	0.264377	0.373943	-0.355518	3.72155	0.722201	0.000198	0.993994	0.00139241	FALSE	TRUE	Proteobacteria	Sphingomonadales	Sphingomonadaceae	Sphingomonas	pos	ASV_1998 Sphingomonas
					ASV_1999	-0.0788271	1.15575	0.126724	0.179278	-0.622036	6.4467	0.533918	1.1431e-10	0.993994	1.20726e-09	FALSE	TRUE	Actinobacteriota	Solirubrobacterales	Solirubrobacteraceae	Solirubrobacter	pos	ASV_1999 Solirubrobacter
					ASV_2000	0.0629397	-1.04962	0.264568	0.374213	0.237896	-2.80487	0.811962	0.00503365	0.993994	0.023856	FALSE	TRUE	Proteobacteria	Pseudomonadales	Pseudomonadaceae	Pseudomonas	neg	ASV_2000 Pseudomonas
					ASV_2005	-0.0870565	1.28377	0.244337	0.345602	-0.356297	3.7146	0.721618	0.000203524	0.993994	0.00142779	FALSE	TRUE	Actinobacteriota	Solirubrobacterales	Solirubrobacteraceae	Unclassified	pos	ASV_2005 Unclassified
					ASV_2009	0.110846	-1.79487	0.46954	0.664084	0.236074	-2.70278	0.813375	0.00687632	0.993994	0.0307138	FALSE	TRUE	Firmicutes	Bacillales	Bacillaceae	Bacillus	neg	ASV_2009 Bacillus
					ASV_2016	0.149128	-2.39039	0.440344	0.622794	0.338662	-3.83817	0.734864	0.000123953	0.993994	0.000904615	FALSE	TRUE	Proteobacteria	Rickettsiales	Anaplasmataceae	Neorickettsia	neg	ASV_2016 Neorickettsia
					ASV_2017	0.0738157	-1.21881	0.21137	0.298981	0.349225	-4.07655	0.72692	4.57084e-05	0.993994	0.000349734	FALSE	TRUE	Bacteroidota	Bacteroidales	Muribaculaceae	Unclassified	neg	ASV_2017 Unclassified
					ASV_2018	-0.0874064	1.28922	0.250738	0.354654	-0.348597	3.63514	0.727392	0.000277828	0.993994	0.00188221	FALSE	TRUE	Acidobacteriota	Vicinamibacterales	Vicinamibacteraceae	Unclassified	pos	ASV_2018 Unclassified
					ASV_2019	-0.0936863	1.38691	0.0797495	0.112851	-1.17476	12.2897	0.240092	1.02845e-34	0.993994	2.0503e-33	FALSE	TRUE	Proteobacteria	Burkholderiales	Burkholderiaceae	Lautropia	pos	ASV_2019 Lautropia
					ASV_2020	-0.0831562	1.2231	0.12304	0.174068	-0.675849	7.02657	0.499136	2.11669e-12	0.993994	2.38319e-11	FALSE	TRUE	Chloroflexi	Chloroflexales	Roseiflexaceae	Unclassified	pos	ASV_2020 Unclassified
					ASV_2032	-0.108833	1.62254	0.0958153	0.13557	-1.13587	11.9683	0.256013	5.2069e-33	0.993994	1.01476e-31	FALSE	TRUE	Bacteroidota	Bacteroidales	Prevotellaceae	Prevotella_9	pos	ASV_2032 Prevotella_9
					ASV_2033	-0.099307	1.47435	0.0731669	0.103543	-1.35727	14.239	0.174696	5.24419e-46	0.993994	1.27682e-44	FALSE	TRUE	Proteobacteria	Rhizobiales	KF-JG30-B3	Unclassified	pos	ASV_2033 Unclassified
					ASV_2034	-0.0931443	1.37848	0.257803	0.364645	-0.3613	3.78033	0.717875	0.000156623	0.993994	0.00112139	FALSE	TRUE	Firmicutes	Lactobacillales	Lactobacillaceae	Unclassified	pos	ASV_2034 Unclassified
					ASV_2037	-0.0880655	1.29947	0.110127	0.155807	-0.799676	8.34025	0.423899	7.41348e-17	0.993994	9.66087e-16	FALSE	TRUE	Actinobacteriota	Micrococcales	Microbacteriaceae	Agromyces	pos	ASV_2037 Agromyces
					ASV_2038	-0.0916477	1.3552	0.0971249	0.137422	-0.943606	9.8616	0.345371	6.10676e-23	0.993994	9.36155e-22	FALSE	TRUE	Bacteroidota	Cytophagales	Hymenobacteraceae	Adhaeribacter	pos	ASV_2038 Adhaeribacter
					ASV_2039	-0.105603	1.5723	0.0773995	0.109528	-1.36439	14.3552	0.172443	9.88187e-47	0.993994	2.4682e-45	FALSE	TRUE	Actinobacteriota	Frankiales	Geodermatophilaceae	Blastococcus	pos	ASV_2039 Blastococcus
					ASV_2042	-0.0863751	1.27317	0.243083	0.343829	-0.355331	3.70293	0.722341	0.000213125	0.993994	0.00148436	FALSE	TRUE	Latescibacterota	Unclassified	Unclassified	Unclassified	pos	ASV_2042 Unclassified
					ASV_2043	-0.103935	1.54634	0.0744308	0.10533	-1.39639	14.6809	0.162597	8.54843e-49	0.993994	2.26533e-47	FALSE	TRUE	Desulfobacterota	Unclassified	Unclassified	Unclassified	pos	ASV_2043 Unclassified
					ASV_2044	-0.0873061	1.28766	0.137752	0.194873	-0.633791	6.60767	0.526217	3.90428e-11	0.993994	4.2052e-10	FALSE	TRUE	Firmicutes	Oscillospirales	Oscillospiraceae	Unclassified	pos	ASV_2044 Unclassified
					ASV_2046	-0.10036	1.49073	0.0668317	0.0945839	-1.50168	15.7609	0.13318	5.78198e-56	0.993994	1.75111e-54	FALSE	TRUE	Acidobacteriota	Subgroup 7	Unclassified	Unclassified	pos	ASV_2046 Unclassified
					ASV_2047	-0.101723	1.51193	0.0930673	0.131684	-1.09301	11.4816	0.274391	1.63295e-30	0.993994	2.98813e-29	FALSE	TRUE	Acidobacteriota	Vicinamibacterales	Vicinamibacteraceae	Unclassified	pos	ASV_2047 Unclassified
					ASV_2050	-0.0781679	1.1455	0.241693	0.341864	-0.323418	3.35075	0.746379	0.000805923	0.993994	0.00489182	FALSE	TRUE	Proteobacteria	Burkholderiales	Oxalobacteraceae	Massilia	pos	ASV_2050 Massilia
					ASV_2051	-0.0996828	1.48019	0.0661569	0.0936296	-1.50676	15.809	0.131871	2.69614e-56	0.993994	8.28088e-55	FALSE	TRUE	Firmicutes	Lachnospirales	Lachnospiraceae	Marvinbryantia	pos	ASV_2051 Marvinbryantia
					ASV_2054	-0.0838985	1.23465	0.153414	0.217021	-0.546877	5.68906	0.584463	1.27738e-08	0.993994	1.23093e-07	FALSE	TRUE	Proteobacteria	Tistrellales	Geminicoccaceae	Unclassified	pos	ASV_2054 Unclassified
					ASV_2055	-0.0836514	1.2308	0.2408	0.340601	-0.347389	3.61363	0.728299	0.000301944	0.993994	0.0020345	FALSE	TRUE	Acidobacteriota	Vicinamibacterales	Vicinamibacteraceae	Unclassified	pos	ASV_2055 Unclassified
					ASV_2058	-0.0928665	1.37416	0.147899	0.209223	-0.627904	6.56791	0.530067	5.10263e-11	0.993994	5.44197e-10	FALSE	TRUE	Gemmatimonadota	Gemmatimonadales	Gemmatimonadaceae	Unclassified	pos	ASV_2058 Unclassified
					ASV_2059	-0.0866469	1.2774	0.0803802	0.113743	-1.07796	11.2306	0.28105	2.88494e-29	0.993994	5.14906e-28	FALSE	TRUE	Acidobacteriota	Subgroup 7	Unclassified	Unclassified	pos	ASV_2059 Unclassified
					ASV_2062	0.0971334	-1.58155	0.294265	0.41621	0.330088	-3.79989	0.741333	0.000144763	0.993994	0.00104421	FALSE	TRUE	Firmicutes	Peptostreptococcales-Tissierellales	Family XI	Ezakiella	neg	ASV_2062 Ezakiella
					ASV_2064	-0.0820378	1.2057	0.107552	0.152167	-0.762772	7.92355	0.445599	2.30824e-15	0.993994	2.84585e-14	FALSE	TRUE	Actinobacteriota	Solirubrobacterales	67-14	Unclassified	pos	ASV_2064 Unclassified
					ASV_2065	-0.0972685	1.44264	0.128744	0.182135	-0.755518	7.92071	0.449938	2.36161e-15	0.993994	2.90341e-14	FALSE	TRUE	Actinobacteriota	Gaiellales	Unclassified	Unclassified	pos	ASV_2065 Unclassified
					ASV_2069	-0.0980243	1.45439	0.053086	0.075144	-1.84652	19.3548	0.0648168	1.85882e-83	0.993994	8.07844e-82	FALSE	TRUE	Actinobacteriota	Propionibacteriales	Nocardioidaceae	Kribbella	pos	ASV_2069 Kribbella
					ASV_2074	-0.104537	1.5557	0.0771399	0.109161	-1.35515	14.2514	0.175368	4.39136e-46	0.993994	1.07218e-44	FALSE	TRUE	Acidobacteriota	Vicinamibacterales	Vicinamibacteraceae	Unclassified	pos	ASV_2074 Unclassified
					ASV_2079	-0.0782524	1.14681	0.296377	0.419196	-0.26403	2.73575	0.791757	0.00622387	0.993994	0.028176	FALSE	TRUE	Firmicutes	Lachnospirales	Lachnospiraceae	[Eubacterium] ruminantium group	pos	ASV_2079 [Eubacterium] ruminantium group
					ASV_2082	-0.0711831	1.03684	0.236544	0.334582	-0.300929	3.09892	0.763468	0.00194227	0.993994	0.0103954	FALSE	TRUE	Acidobacteriota	Vicinamibacterales	Unclassified	Unclassified	pos	ASV_2082 Unclassified
					ASV_2083	0.135019	-2.17091	0.251488	0.355714	0.536881	-6.10296	0.59135	1.04123e-09	0.993994	1.04749e-08	FALSE	TRUE	Firmicutes	Bacillales	Bacillaceae	Unclassified	neg	ASV_2083 Unclassified
					ASV_2084	-0.0914153	1.35158	0.130444	0.184539	-0.700801	7.32411	0.483427	2.40481e-13	0.993994	2.77591e-12	FALSE	TRUE	Acidobacteriota	Vicinamibacterales	Vicinamibacteraceae	Unclassified	pos	ASV_2084 Unclassified
					ASV_2085	-0.101172	1.50336	0.103218	0.146038	-0.980176	10.2943	0.326999	7.47636e-25	0.993994	1.19457e-23	FALSE	TRUE	Acidobacteriota	Pyrinomonadales	Pyrinomonadaceae	RB41	pos	ASV_2085 RB41
					ASV_2086	-0.103296	1.53641	0.0848087	0.120005	-1.21799	12.8028	0.223228	1.58133e-37	0.993994	3.34427e-36	FALSE	TRUE	Gemmatimonadota	Unclassified	Unclassified	Unclassified	pos	ASV_2086 Unclassified
					ASV_2097	-0.0767867	1.12401	0.215876	0.305353	-0.355698	3.68103	0.722067	0.000232297	0.993994	0.00160758	FALSE	TRUE	Chloroflexi	Unclassified	Unclassified	Unclassified	pos	ASV_2097 Unclassified
					ASV_2098	-0.100458	1.49225	0.14739	0.208503	-0.681576	7.15696	0.495507	8.24861e-13	0.993994	9.37214e-12	FALSE	TRUE	Firmicutes	Lachnospirales	Lachnospiraceae	Blautia	pos	ASV_2098 Blautia
					ASV_2103	-0.0992233	1.47305	0.113198	0.160151	-0.876547	9.19788	0.380733	3.65096e-20	0.993994	5.24532e-19	FALSE	TRUE	Acidobacteriota	Vicinamibacterales	Vicinamibacteraceae	Unclassified	pos	ASV_2103 Unclassified
					ASV_2104	-0.0912529	1.34906	0.263536	0.372753	-0.346263	3.61916	0.729145	0.000295559	0.993994	0.00199922	FALSE	TRUE	Actinobacteriota	Gaiellales	Unclassified	Unclassified	pos	ASV_2104 Unclassified
					ASV_2105	-0.0801848	1.17688	0.0725173	0.102624	-1.10573	11.4678	0.268842	1.91372e-30	0.993994	3.48722e-29	FALSE	TRUE	Actinobacteriota	Coriobacteriales	Eggerthellaceae	Adlercreutzia	pos	ASV_2105 Adlercreutzia
					ASV_2107	-0.0860018	1.26737	0.236602	0.334664	-0.363487	3.78698	0.716241	0.000152486	0.993994	0.00109538	FALSE	TRUE	Actinobacteriota	Solirubrobacterales	67-14	Unclassified	pos	ASV_2107 Unclassified
					ASV_2108	0.0561721	-0.94434	0.249376	0.352728	0.225251	-2.67725	0.821784	0.00742297	0.993994	0.0325376	FALSE	TRUE	Firmicutes	Bacillales	Bacillaceae	Bacillus	neg	ASV_2108 Bacillus
					ASV_2110	-0.0900919	1.33099	0.250152	0.353825	-0.360149	3.76173	0.718736	0.000168742	0.993994	0.00119731	FALSE	TRUE	Acidobacteriota	Vicinamibacterales	Vicinamibacteraceae	Unclassified	pos	ASV_2110 Unclassified
					ASV_2111	-0.0946001	1.40113	0.108345	0.153287	-0.87314	9.14051	0.382587	6.21592e-20	0.993994	8.82824e-19	FALSE	TRUE	Firmicutes	Lachnospirales	Lachnospiraceae	Marvinbryantia	pos	ASV_2111 Marvinbryantia
					ASV_2113	-0.0674523	0.978804	0.209884	0.29688	-0.321378	3.29697	0.747924	0.000977342	0.993994	0.00581455	FALSE	TRUE	Proteobacteria	Burkholderiales	Oxalobacteraceae	Massilia	pos	ASV_2113 Massilia
					ASV_2121	0.107107	-1.73671	0.297766	0.421161	0.359703	-4.12362	0.719069	3.72966e-05	0.993994	0.000287141	FALSE	TRUE	Firmicutes	Oscillospirales	Oscillospiraceae	Intestinimonas	neg	ASV_2121 Intestinimonas
					ASV_2123	-0.0971632	1.441	0.114576	0.162099	-0.848023	8.88959	0.396425	6.13352e-19	0.993994	8.51639e-18	FALSE	TRUE	Firmicutes	Oscillospirales	[Eubacterium] coprostanoligenes group	Unclassified	pos	ASV_2123 Unclassified
					ASV_2127	-0.0664547	0.963286	0.123502	0.174721	-0.538087	5.51327	0.590517	3.52237e-08	0.993994	3.31706e-07	FALSE	TRUE	Proteobacteria	Run-SP154	Unclassified	Unclassified	pos	ASV_2127 Unclassified
					ASV_2128	-0.0901275	1.33155	0.178004	0.251795	-0.506324	5.28822	0.612629	1.23511e-07	0.993994	1.12887e-06	FALSE	TRUE	Myxococcota	Haliangiales	Haliangiaceae	Haliangium	pos	ASV_2128 Haliangium
					ASV_2135	0.0510847	-0.865199	0.238255	0.337001	0.214412	-2.56735	0.830226	0.010248	0.993994	0.041296	FALSE	TRUE	Firmicutes	Lactobacillales	Lactobacillaceae	Lactobacillus	neg	ASV_2135 Lactobacillus
					ASV_2136	0.129483	-2.08479	0.378243	0.534971	0.342327	-3.89701	0.732105	9.73879e-05	0.993994	0.000722266	FALSE	TRUE	Proteobacteria	Pseudomonadales	Moraxellaceae	Acinetobacter	neg	ASV_2136 Acinetobacter
					ASV_2138	-0.064105	0.926733	0.25667	0.363043	-0.249757	2.55268	0.802775	0.0106897	0.993994	0.042897	FALSE	TRUE	Actinobacteriota	Microtrichales	Unclassified	Unclassified	pos	ASV_2138 Unclassified
					ASV_2139	-0.0881178	1.30028	0.173922	0.246023	-0.506652	5.28522	0.612399	1.25553e-07	0.993994	1.14633e-06	FALSE	TRUE	Firmicutes	Unclassified	Unclassified	Unclassified	pos	ASV_2139 Unclassified
					ASV_2141	-0.109203	1.62829	0.0984095	0.139238	-1.10968	11.6943	0.267138	1.36314e-31	0.993994	2.57574e-30	FALSE	TRUE	Proteobacteria	Dongiales	Dongiaceae	Dongia	pos	ASV_2141 Dongia
					ASV_2143	-0.0989293	1.46847	0.10151	0.143622	-0.97458	10.2246	0.329769	1.53938e-24	0.993994	2.4551e-23	FALSE	TRUE	Actinobacteriota	Streptomycetales	Streptomycetaceae	Streptomyces	pos	ASV_2143 Streptomyces
					ASV_2144	-0.101019	1.50098	0.0973757	0.137776	-1.03742	10.8943	0.299542	1.2265e-27	0.993994	2.10271e-26	FALSE	TRUE	Chloroflexi	Unclassified	Unclassified	Unclassified	pos	ASV_2144 Unclassified
					ASV_2145	-0.0940281	1.39223	0.0820914	0.116163	-1.14541	11.9851	0.252041	4.25159e-33	0.993994	8.30446e-32	FALSE	TRUE	Proteobacteria	Burkholderiales	TRA3-20	Unclassified	pos	ASV_2145 Unclassified
					ASV_2146	-0.102979	1.53147	0.102288	0.144723	-1.00675	10.582	0.314055	3.60981e-26	0.993994	5.95378e-25	FALSE	TRUE	Acidobacteriota	Subgroup 7	Unclassified	Unclassified	pos	ASV_2146 Unclassified
					ASV_2149	-0.0890735	1.31515	0.0880591	0.124602	-1.01152	10.5548	0.311768	4.82439e-26	0.993994	7.912e-25	FALSE	TRUE	Proteobacteria	PLTA13	Unclassified	Unclassified	pos	ASV_2149 Unclassified
					ASV_2158	-0.082208	1.20835	0.105997	0.149967	-0.775573	8.05744	0.438001	7.79098e-16	0.993994	9.75781e-15	FALSE	TRUE	Proteobacteria	PLTA13	Unclassified	Unclassified	pos	ASV_2158 Unclassified
					ASV_2162	-0.101862	1.51409	0.115738	0.163742	-0.880109	9.2468	0.3788	2.31311e-20	0.993994	3.35092e-19	FALSE	TRUE	Actinobacteriota	0319-7L14	Unclassified	Unclassified	pos	ASV_2162 Unclassified
					ASV_2163	-0.106891	1.59232	0.0771894	0.109231	-1.38478	14.5776	0.166119	3.90219e-48	0.993994	1.02162e-46	FALSE	TRUE	Acidobacteriota	Subgroup 7	Unclassified	Unclassified	pos	ASV_2163 Unclassified
					ASV_2167	0.0547708	-0.92254	0.204741	0.289606	0.267513	-3.1855	0.789075	0.00144504	0.993994	0.00810507	FALSE	TRUE	Proteobacteria	Steroidobacterales	Woeseiaceae	Woeseia	neg	ASV_2167 Woeseia
					ASV_2168	-0.0678359	0.984772	0.111379	0.157579	-0.609054	6.2494	0.542489	4.12019e-10	0.993994	4.23819e-09	FALSE	TRUE	Actinobacteriota	Gaiellales	Unclassified	Unclassified	pos	ASV_2168 Unclassified
					ASV_2169	0.088736	-1.45092	0.315994	0.446938	0.280816	-3.24635	0.778852	0.00116896	0.993994	0.00680551	FALSE	TRUE	Proteobacteria	Burkholderiales	Rhodocyclaceae	Dechloromonas	neg	ASV_2169 Dechloromonas
					ASV_2171	-0.100649	1.49523	0.0854216	0.120872	-1.17827	12.3704	0.23869	3.78067e-35	0.993994	7.60684e-34	FALSE	TRUE	MBNT15	Unclassified	Unclassified	Unclassified	pos	ASV_2171 Unclassified
					ASV_2172	-0.0828532	1.21839	0.22883	0.323673	-0.362073	3.76425	0.717298	0.000167048	0.993994	0.0011882	FALSE	TRUE	Gemmatimonadota	Gemmatimonadales	Gemmatimonadaceae	Unclassified	pos	ASV_2172 Unclassified
					ASV_2175	-0.101796	1.51306	0.104669	0.148089	-0.972552	10.2172	0.330776	1.66e-24	0.993994	2.64262e-23	FALSE	TRUE	Actinobacteriota	Frankiales	Unclassified	Unclassified	pos	ASV_2175 Unclassified
					ASV_2176	-0.086158	1.2698	0.130801	0.185043	-0.658698	6.86218	0.51009	6.78178e-12	0.993994	7.49011e-11	FALSE	TRUE	Actinobacteriota	Micrococcales	Micrococcaceae	Unclassified	pos	ASV_2176 Unclassified
					ASV_2177	-0.0878288	1.29579	0.0591834	0.0837679	-1.48401	15.4688	0.137806	5.63572e-54	0.993994	1.64381e-52	FALSE	TRUE	Proteobacteria	Sphingomonadales	Sphingomonadaceae	Sphingomonas	pos	ASV_2177 Sphingomonas
					ASV_2186	-0.0751723	1.0989	0.150959	0.21355	-0.497966	5.14588	0.618508	2.6627e-07	0.993994	2.39836e-06	FALSE	TRUE	Actinobacteriota	Solirubrobacterales	Solirubrobacteraceae	Solirubrobacter	pos	ASV_2186 Solirubrobacter
					ASV_2190	-0.111845	1.66939	0.135716	0.191994	-0.824109	8.69501	0.409878	3.46802e-18	0.993994	4.68803e-17	FALSE	TRUE	Actinobacteriota	Solirubrobacterales	67-14	Unclassified	pos	ASV_2190 Unclassified
					ASV_2192	0.0558415	-0.939197	0.220414	0.31177	0.253349	-3.01246	0.799999	0.00259136	0.993994	0.0132729	FALSE	TRUE	Actinobacteriota	Corynebacteriales	Dietziaceae	Dietzia	neg	ASV_2192 Dietzia
					ASV_2194	-0.100065	1.48613	0.103619	0.146605	-0.965694	10.137	0.334197	3.78687e-24	0.993994	5.98463e-23	FALSE	TRUE	Acidobacteriota	Vicinamibacterales	Unclassified	Unclassified	pos	ASV_2194 Unclassified
					ASV_2196	-0.101152	1.50305	0.0993528	0.140572	-1.01811	10.6924	0.308627	1.10523e-26	0.993994	1.84744e-25	FALSE	TRUE	Proteobacteria	Enterobacterales	Enterobacteriaceae	Aquamonas	pos	ASV_2196 Aquamonas
					ASV_2197	-0.0859077	1.2659	0.158308	0.223942	-0.542662	5.65281	0.587363	1.57844e-08	0.993994	1.51266e-07	FALSE	TRUE	Myxococcota	Myxococcales	Myxococcaceae	Angiococcus	pos	ASV_2197 Angiococcus
					ASV_2200	-0.0764792	1.11923	0.227887	0.322339	-0.335601	3.47222	0.737171	0.000516178	0.993994	0.00327934	FALSE	TRUE	Proteobacteria	Burkholderiales	TRA3-20	Unclassified	pos	ASV_2200 Unclassified
					ASV_2205	-0.108511	1.61753	0.10432	0.147596	-1.04018	10.9592	0.298257	6.00294e-28	0.993994	1.04355e-26	FALSE	TRUE	Acidobacteriota	Subgroup 7	Unclassified	Unclassified	pos	ASV_2205 Unclassified
					ASV_2206	-0.0833758	1.22652	0.235344	0.332885	-0.354272	3.68451	0.723135	0.000229146	0.993994	0.00159084	FALSE	TRUE	Acidobacteriota	Vicinamibacterales	Vicinamibacteraceae	Unclassified	pos	ASV_2206 Unclassified
					ASV_2207	-0.088437	1.30525	0.0998897	0.141331	-0.885346	9.23539	0.37597	2.5734e-20	0.993994	3.71561e-19	FALSE	TRUE	Firmicutes	Oscillospirales	Oscillospiraceae	UCG-003	pos	ASV_2207 UCG-003
					ASV_2212	-0.114991	1.71834	0.115395	0.163257	-0.996506	10.5254	0.319004	6.60017e-26	0.993994	1.07836e-24	FALSE	TRUE	Acidobacteriota	Subgroup 7	Unclassified	Unclassified	pos	ASV_2212 Unclassified
					ASV_2213	-0.101206	1.5039	0.124753	0.176491	-0.811254	8.52109	0.41722	1.58057e-17	0.993994	2.09107e-16	FALSE	TRUE	Firmicutes	Erysipelotrichales	Erysipelatoclostridiaceae	Erysipelotrichaceae UCG-003	pos	ASV_2213 Erysipelotrichaceae UCG-003
					ASV_2214	-0.0936863	1.38691	0.0797495	0.112851	-1.17476	12.2897	0.240092	1.02845e-34	0.993994	2.0503e-33	FALSE	TRUE	Acidobacteriota	Vicinamibacterales	Unclassified	Unclassified	pos	ASV_2214 Unclassified
					ASV_2218	-0.0989561	1.46889	0.132715	0.18775	-0.745629	7.82364	0.455892	5.13168e-15	0.993994	6.22968e-14	FALSE	TRUE	Actinobacteriota	Frankiales	Unclassified	Unclassified	pos	ASV_2218 Unclassified
					ASV_2219	-0.0935116	1.38419	0.0937509	0.13265	-0.997448	10.4349	0.318547	1.718e-25	0.993994	2.78079e-24	FALSE	TRUE	Acidobacteriota	Vicinamibacterales	Vicinamibacteraceae	Unclassified	pos	ASV_2219 Unclassified
					ASV_2220	-0.0764343	1.11853	0.113472	0.160537	-0.673598	6.96741	0.500567	3.22819e-12	0.993994	3.60661e-11	FALSE	TRUE	Chloroflexi	Thermomicrobiales	JG30-KF-CM45	Unclassified	pos	ASV_2220 Unclassified
					ASV_2222	0.110867	-1.79519	0.333798	0.472117	0.332137	-3.80243	0.739785	0.000143287	0.993994	0.00103528	FALSE	TRUE	Bacteroidota	Bacteroidales	Prevotellaceae	Prevotella	neg	ASV_2222 Prevotella
					ASV_2224	-0.0725517	1.05813	0.214223	0.303015	-0.338674	3.49201	0.734855	0.000479395	0.993994	0.00306841	FALSE	TRUE	Firmicutes	Lactobacillales	Streptococcaceae	Streptococcus	pos	ASV_2224 Streptococcus
					ASV_2227	-0.078695	1.1537	0.255082	0.360798	-0.308508	3.19763	0.757696	0.0013856	0.993994	0.00786651	FALSE	TRUE	Acidobacteriota	Vicinamibacterales	Unclassified	Unclassified	pos	ASV_2227 Unclassified
					ASV_2236	0.107797	-1.74744	0.391949	0.554354	0.275029	-3.15221	0.783294	0.0016204	0.993994	0.008903	FALSE	TRUE	Firmicutes	Bacillales	Bacillaceae	Unclassified	neg	ASV_2236 Unclassified
					ASV_2239	-0.0810262	1.18996	0.222693	0.314993	-0.363847	3.77775	0.715972	0.000158254	0.993994	0.00113213	FALSE	TRUE	Proteobacteria	Burkholderiales	SC-I-84	Unclassified	pos	ASV_2239 Unclassified
					ASV_2241	0.0918756	-1.49976	0.367561	0.519864	0.24996	-2.8849	0.802618	0.00391538	0.993994	0.0191087	FALSE	TRUE	Proteobacteria	Pseudomonadales	Pseudomonadaceae	Pseudomonas	neg	ASV_2241 Pseudomonas
					ASV_2246	-0.0903174	1.3345	0.0928737	0.13141	-0.972476	10.1553	0.330814	3.13947e-24	0.993994	4.97961e-23	FALSE	TRUE	Firmicutes	Lactobacillales	Enterococcaceae	Enterococcus	pos	ASV_2246 Enterococcus
					ASV_2247	-0.0799949	1.17392	0.155249	0.219616	-0.51527	5.34534	0.606365	9.02474e-08	0.993994	8.30085e-07	FALSE	TRUE	Proteobacteria	Sphingomonadales	Sphingomonadaceae	Altererythrobacter	pos	ASV_2247 Altererythrobacter
					ASV_2248	-0.0955977	1.41664	0.0844951	0.119562	-1.1314	11.8486	0.257887	2.18742e-32	0.993994	4.20644e-31	FALSE	TRUE	Firmicutes	Lachnospirales	Lachnospiraceae	Unclassified	pos	ASV_2248 Unclassified
					ASV_2251	0.126342	-2.03593	0.25442	0.359861	0.496588	-5.65753	0.61948	1.53567e-08	0.993994	1.47329e-07	FALSE	TRUE	Firmicutes	Bacillales	Bacillaceae	Unclassified	neg	ASV_2251 Unclassified
					ASV_2252	-0.0796253	1.16817	0.219029	0.309812	-0.363537	3.77058	0.716203	0.000162868	0.993994	0.00116132	FALSE	TRUE	Acidobacteriota	Vicinamibacterales	Unclassified	Unclassified	pos	ASV_2252 Unclassified
					ASV_2255	0.110073	-1.78284	0.357566	0.50573	0.307839	-3.52527	0.758205	0.000423044	0.993994	0.0027441	FALSE	TRUE	Firmicutes	Lachnospirales	Lachnospiraceae	Lachnospiraceae NK4A136 group	neg	ASV_2255 Lachnospiraceae NK4A136 group
					ASV_2256	-0.0814746	1.19694	0.140695	0.199034	-0.579088	6.01374	0.56253	1.81294e-09	0.993994	1.80505e-08	FALSE	TRUE	Firmicutes	Lachnospirales	Lachnospiraceae	Lachnospiraceae NK4A136 group	pos	ASV_2256 Lachnospiraceae NK4A136 group
					ASV_2259	-0.0756982	1.10708	0.0724738	0.102563	-1.04449	10.7942	0.296259	3.6666e-27	0.993994	6.24903e-26	FALSE	TRUE	Acidobacteriota	Pyrinomonadales	Pyrinomonadaceae	RB41	pos	ASV_2259 RB41
					ASV_2261	-0.0936863	1.38691	0.118269	0.167321	-0.792149	8.28892	0.428274	1.14284e-16	0.993994	1.47919e-15	FALSE	TRUE	Actinobacteriota	Streptomycetales	Streptomycetaceae	E1B-B3-114	pos	ASV_2261 E1B-B3-114
					ASV_2270	-0.0889966	1.31396	0.0719793	0.101863	-1.23642	12.8992	0.216303	4.54773e-38	0.993994	9.73618e-37	FALSE	TRUE	Acidobacteriota	Vicinamibacterales	Vicinamibacteraceae	Unclassified	pos	ASV_2270 Unclassified
					ASV_2273	-0.0786137	1.15243	0.145855	0.206333	-0.538983	5.58533	0.589898	2.33263e-08	0.993994	2.2256e-07	FALSE	TRUE	Myxococcota	Haliangiales	Haliangiaceae	Haliangium	pos	ASV_2273 Haliangium
					ASV_2276	0.127863	-2.05959	0.327264	0.462877	0.390702	-4.44953	0.696017	8.60568e-06	0.993994	7.03013e-05	FALSE	TRUE	Proteobacteria	Enterobacterales	Enterobacteriaceae	Unclassified	neg	ASV_2276 Unclassified
					ASV_2277	-0.0723509	1.05501	0.0637501	0.0902262	-1.13491	11.6929	0.256411	1.38498e-31	0.993994	2.61134e-30	FALSE	TRUE	Actinobacteriota	Gaiellales	Gaiellaceae	Gaiella	pos	ASV_2277 Gaiella
					ASV_2278	-0.100999	1.50067	0.0931091	0.131743	-1.08474	11.3909	0.278036	4.63954e-30	0.993994	8.41898e-29	FALSE	TRUE	Proteobacteria	Rhizobiales	Amb-16S-1323	Unclassified	pos	ASV_2278 Unclassified
					ASV_2279	-0.088627	1.30821	0.253515	0.358581	-0.349593	3.64829	0.726644	0.000263996	0.993994	0.00180539	FALSE	TRUE	Chloroflexi	Unclassified	Unclassified	Unclassified	pos	ASV_2279 Unclassified
					ASV_2280	-0.0849705	1.25132	0.107911	0.152675	-0.787411	8.19602	0.431042	2.48486e-16	0.993994	3.17623e-15	FALSE	TRUE	Myxococcota	Haliangiales	Haliangiaceae	Haliangium	pos	ASV_2280 Haliangium
					ASV_2281	-0.0719052	1.04808	0.216004	0.305534	-0.332889	3.43031	0.739218	0.000602894	0.993994	0.0037782	FALSE	TRUE	Acidobacteriota	Vicinamibacterales	Vicinamibacteraceae	Unclassified	pos	ASV_2281 Unclassified
					ASV_2283	-0.0825777	1.2141	0.126722	0.179275	-0.651646	6.77229	0.514629	1.26761e-11	0.993994	1.38592e-10	FALSE	TRUE	Firmicutes	Lachnospirales	Lachnospiraceae	28-4	pos	ASV_2283 28-4
					ASV_2284	-0.0776021	1.1367	0.226491	0.320364	-0.342628	3.54814	0.731879	0.000387963	0.993994	0.00254904	FALSE	TRUE	Firmicutes	Lachnospirales	Lachnospiraceae	Roseburia	pos	ASV_2284 Roseburia
					ASV_2285	-0.0875533	1.2915	0.112671	0.159405	-0.777073	8.10203	0.437115	5.40487e-16	0.993994	6.81845e-15	FALSE	TRUE	Acidobacteriota	Unclassified	Unclassified	Unclassified	pos	ASV_2285 Unclassified
					ASV_2289	-0.0926962	1.37151	0.1879	0.26579	-0.493328	5.16012	0.621781	2.46785e-07	0.993994	2.22516e-06	FALSE	TRUE	Acidobacteriota	Subgroup 7	Unclassified	Unclassified	pos	ASV_2289 Unclassified
					ASV_2300	-0.0793357	1.16367	0.220329	0.31165	-0.360079	3.73389	0.718788	0.000188545	0.993994	0.00133131	FALSE	TRUE	Acidobacteriota	2024-11-24	Unclassified	Unclassified	pos	ASV_2300 Unclassified
					ASV_2301	-0.0930934	1.37769	0.0981534	0.138876	-0.948448	9.92027	0.342901	3.39836e-23	0.993994	5.28417e-22	FALSE	TRUE	Firmicutes	Clostridia UCG-014	Unclassified	Unclassified	pos	ASV_2301 Unclassified
					ASV_2302	-0.0995825	1.47863	0.080909	0.114491	-1.2308	12.9149	0.218399	3.71026e-38	0.993994	7.98258e-37	FALSE	TRUE	Acidobacteriota	Pyrinomonadales	Pyrinomonadaceae	RB41	pos	ASV_2302 RB41
					ASV_2303	0.0877193	-1.4351	0.216022	0.305559	0.406067	-4.69663	0.684694	2.64489e-06	0.993994	2.2672e-05	FALSE	TRUE	Firmicutes	Oscillospirales	Oscillospiraceae	Colidextribacter	neg	ASV_2303 Colidextribacter
					ASV_2306	-0.0774103	1.13371	0.222928	0.315325	-0.347244	3.59538	0.728408	0.000323918	0.993994	0.00216199	FALSE	TRUE	Acidobacteriota	Vicinamibacterales	Vicinamibacteraceae	Unclassified	pos	ASV_2306 Unclassified
					ASV_2307	-0.0868343	1.28032	0.176378	0.249495	-0.492321	5.13163	0.622493	2.87245e-07	0.993994	2.58461e-06	FALSE	TRUE	Bacteroidota	Bacteroidales	Tannerellaceae	Parabacteroides	pos	ASV_2307 Parabacteroides
					ASV_2310	0.105064	-1.70492	0.352204	0.498147	0.298303	-3.42251	0.765472	0.00062045	0.993994	0.00387703	FALSE	TRUE	Proteobacteria	Rhizobiales	Beijerinckiaceae	Methylobacterium-Methylorubrum	neg	ASV_2310 Methylobacterium-Methylorubrum
					ASV_2315	-0.0716117	1.04351	0.204224	0.288875	-0.350653	3.61232	0.725849	0.000303466	0.993994	0.00203931	FALSE	TRUE	Proteobacteria	Enterobacterales	Enterobacteriaceae	Aquamonas	pos	ASV_2315 Aquamonas
					ASV_2319	-0.0958682	1.42085	0.0861358	0.121882	-1.11299	11.6576	0.265713	2.09847e-31	0.993994	3.91414e-30	FALSE	TRUE	Proteobacteria	Caulobacterales	Hyphomonadaceae	SWB02	pos	ASV_2319 SWB02
					ASV_2320	-0.0992233	1.47305	0.0587452	0.0831481	-1.68905	17.7159	0.0912107	3.16033e-70	0.993994	1.17391e-68	FALSE	TRUE	Actinobacteriota	Gaiellales	Unclassified	Unclassified	pos	ASV_2320 Unclassified
					ASV_2324	0.116967	-1.89009	0.322819	0.45659	0.362331	-4.13958	0.717104	3.47942e-05	0.993994	0.000269306	FALSE	TRUE	Firmicutes	Erysipelotrichales	Erysipelatoclostridiaceae	Erysipelatoclostridium	neg	ASV_2324 Erysipelatoclostridium
					ASV_2327	-0.0884135	1.30489	0.186772	0.264195	-0.473378	4.93911	0.635944	7.84809e-07	0.993994	6.93248e-06	FALSE	TRUE	Acidobacteriota	Vicinamibacterales	Vicinamibacteraceae	Unclassified	pos	ASV_2327 Unclassified
					ASV_2330	-0.0782588	1.14691	0.232598	0.329001	-0.336455	3.48605	0.736528	0.000490204	0.993994	0.00313068	FALSE	TRUE	Latescibacterota	Latescibacterales	Latescibacteraceae	Unclassified	pos	ASV_2330 Unclassified
					ASV_2334	-0.0988537	1.4673	0.129889	0.183754	-0.761061	7.9851	0.446621	1.40414e-15	0.993994	1.74354e-14	FALSE	TRUE	Actinobacteriota	Solirubrobacterales	Solirubrobacteraceae	Solirubrobacter	pos	ASV_2334 Solirubrobacter
					ASV_2336	-0.0979614	1.45341	0.098429	0.139266	-0.995249	10.4363	0.319615	1.69327e-25	0.993994	2.74587e-24	FALSE	TRUE	Firmicutes	Veillonellales-Selenomonadales	Selenomonadaceae	Mitsuokella	pos	ASV_2336 Mitsuokella
					ASV_2340	-0.075053	1.09704	0.22247	0.314678	-0.337363	3.48624	0.735844	0.000489853	0.993994	0.00313068	FALSE	TRUE	Unclassified	Unclassified	Unclassified	Unclassified	pos	ASV_2340 Unclassified
					ASV_2342	-0.105843	1.57602	0.0720316	0.101937	-1.46939	15.4607	0.141726	6.38972e-54	0.993994	1.85132e-52	FALSE	TRUE	Actinobacteriota	Micrococcales	Promicromonosporaceae	Promicromonospora	pos	ASV_2342 Promicromonospora
					ASV_2350	-0.0869365	1.28191	0.0578807	0.0819256	-1.50199	15.6472	0.133099	3.47041e-55	0.993994	1.03659e-53	FALSE	TRUE	Gemmatimonadota	Gemmatimonadales	Gemmatimonadaceae	Unclassified	pos	ASV_2350 Unclassified
					ASV_2351	-0.1024	1.52247	0.104154	0.147361	-0.983162	10.3315	0.325528	5.07501e-25	0.993994	8.12375e-24	FALSE	TRUE	Firmicutes	Oscillospirales	Oscillospiraceae	UCG-005	pos	ASV_2351 UCG-005
					ASV_2353	-0.0949838	1.40709	0.125314	0.177284	-0.757968	7.93697	0.44847	2.07188e-15	0.993994	2.56171e-14	FALSE	TRUE	Bacteroidota	Cytophagales	Microscillaceae	Unclassified	pos	ASV_2353 Unclassified
					ASV_2355	-0.0690037	1.00294	0.242108	0.342449	-0.285013	2.92872	0.775634	0.00340357	0.993994	0.0168858	FALSE	TRUE	Acidobacteriota	Thermoanaerobaculales	Thermoanaerobaculaceae	Subgroup 10	pos	ASV_2355 Subgroup 10
					ASV_2360	-0.0949734	1.40693	0.133712	0.18916	-0.710283	7.43778	0.477529	1.02389e-13	0.993994	1.1978e-12	FALSE	TRUE	Proteobacteria	Burkholderiales	Nitrosomonadaceae	MND1	pos	ASV_2360 MND1
					ASV_2361	-0.0745304	1.08891	0.228767	0.323583	-0.325791	3.36517	0.744582	0.000764963	0.993994	0.00467223	FALSE	TRUE	Acidobacteriota	Vicinamibacterales	Unclassified	Unclassified	pos	ASV_2361 Unclassified
					ASV_2363	-0.0970691	1.43953	0.10851	0.153521	-0.894563	9.37676	0.371021	6.80283e-21	0.993994	9.93786e-20	FALSE	TRUE	Actinobacteriota	Gaiellales	Unclassified	Unclassified	pos	ASV_2363 Unclassified
					ASV_2364	0.115716	-1.87062	0.390974	0.552975	0.295968	-3.38284	0.767254	0.000717415	0.993994	0.00440069	FALSE	TRUE	Firmicutes	Oscillospirales	Oscillospiraceae	Intestinimonas	neg	ASV_2364 Intestinimonas
					ASV_2366	0.0867615	-1.4202	0.24663	0.348844	0.351789	-4.07115	0.724997	4.67808e-05	0.993994	0.000357624	FALSE	TRUE	Unclassified	Unclassified	Unclassified	Unclassified	neg	ASV_2366 Unclassified
					ASV_2376	-0.0905309	1.33782	0.116639	0.165016	-0.776165	8.10723	0.437651	5.17878e-16	0.993994	6.54272e-15	FALSE	TRUE	Proteobacteria	Gammaproteobacteria Incertae Sedis	Unknown Family	Acidibacter	pos	ASV_2376 Acidibacter
					ASV_2383	-0.0950184	1.40763	0.180003	0.254622	-0.527871	5.52831	0.597589	3.23326e-08	0.993994	3.05141e-07	FALSE	TRUE	Acidobacteriota	Subgroup 7	Unclassified	Unclassified	pos	ASV_2383 Unclassified
					ASV_2384	-0.0414862	0.574867	0.147958	0.209306	-0.280392	2.74654	0.779177	0.00602274	0.993994	0.0277086	FALSE	TRUE	Firmicutes	Bacillales	Bacillaceae	Bacillus	pos	ASV_2384 Bacillus
					ASV_2385	-0.102257	1.52024	0.144883	0.204957	-0.70579	7.41734	0.480319	1.195e-13	0.993994	1.39049e-12	FALSE	TRUE	Acidobacteriota	Unclassified	Unclassified	Unclassified	pos	ASV_2385 Unclassified
					ASV_2391	-0.0739824	1.08039	0.263687	0.372967	-0.280569	2.89674	0.779041	0.00377057	0.993994	0.0185058	FALSE	TRUE	NB1-j	Unclassified	Unclassified	Unclassified	pos	ASV_2391 Unclassified
					ASV_2392	-0.0796253	1.16817	0.222856	0.315225	-0.357294	3.70584	0.720872	0.000210693	0.993994	0.00146978	FALSE	TRUE	Proteobacteria	Burkholderiales	Nitrosomonadaceae	MND1	pos	ASV_2392 MND1
					ASV_2394	-0.0928768	1.37432	0.142331	0.201348	-0.652541	6.82557	0.514052	8.75768e-12	0.993994	9.63566e-11	FALSE	TRUE	Gemmatimonadota	Gemmatimonadales	Gemmatimonadaceae	Unclassified	pos	ASV_2394 Unclassified
					ASV_2396	0.0726018	-1.19993	0.289262	0.409134	0.25099	-2.93284	0.801822	0.00335876	0.993994	0.0167111	FALSE	TRUE	Firmicutes	Lachnospirales	Lachnospiraceae	Unclassified	neg	ASV_2396 Unclassified
					ASV_2397	0.111935	-1.81181	0.475848	0.673004	0.235233	-2.69212	0.814028	0.00709988	0.993994	0.0314858	FALSE	TRUE	Firmicutes	Bacillales	Bacillaceae	Bacillus	neg	ASV_2397 Bacillus
					ASV_2398	0.0875357	-1.43224	0.333532	0.471741	0.262451	-3.03608	0.792974	0.00239676	0.993994	0.0123783	FALSE	TRUE	Firmicutes	Oscillospirales	Oscillospiraceae	Oscillibacter	neg	ASV_2398 Oscillibacter
					ASV_2402	-0.0728399	1.06262	0.209231	0.295955	-0.348132	3.59046	0.727741	0.000330095	0.993994	0.00219693	FALSE	TRUE	Acidobacteriota	Acidobacteriales	Unclassified	Unclassified	pos	ASV_2402 Unclassified
					ASV_2403	-0.0961024	1.4245	0.109505	0.154929	-0.877604	9.19451	0.380159	3.76706e-20	0.993994	5.40318e-19	FALSE	TRUE	Firmicutes	Veillonellales-Selenomonadales	Veillonellaceae	Unclassified	pos	ASV_2403 Unclassified
					ASV_2405	-0.0672529	0.975702	0.209473	0.296299	-0.321057	3.29297	0.748167	0.000991348	0.993994	0.00589384	FALSE	TRUE	Acidobacteriota	Vicinamibacterales	Vicinamibacteraceae	Unclassified	pos	ASV_2405 Unclassified
					ASV_2415	-0.0833758	1.22652	0.144032	0.203754	-0.578869	6.01958	0.562678	1.74867e-09	0.993994	1.74506e-08	FALSE	TRUE	Proteobacteria	Rhizobiales	Beijerinckiaceae	Microvirga	pos	ASV_2415 Microvirga
					ASV_2416	-0.0976853	1.44912	0.0876169	0.123976	-1.11491	11.6887	0.264887	1.45626e-31	0.993994	2.73978e-30	FALSE	TRUE	Firmicutes	Bacillales	Planococcaceae	[Renibacterium] salmoninarum group	pos	ASV_2416 [Renibacterium] salmoninarum group
					ASV_2420	0.143003	-2.29512	0.354634	0.501584	0.403242	-4.57574	0.68677	4.74533e-06	0.993994	3.98902e-05	FALSE	TRUE	Proteobacteria	Enterobacterales	Vibrionaceae	Photobacterium	neg	ASV_2420 Photobacterium
					ASV_2424	-0.0953043	1.41208	0.127502	0.180378	-0.747475	7.82846	0.454777	4.93884e-15	0.993994	6.00397e-14	FALSE	TRUE	Actinobacteriota	Gaiellales	Unclassified	Unclassified	pos	ASV_2424 Unclassified
					ASV_2425	-0.0765284	1.12	0.216416	0.306117	-0.353617	3.65872	0.723626	0.000253483	0.993994	0.00174409	FALSE	TRUE	Acidobacteriota	Subgroup 17	Unclassified	Unclassified	pos	ASV_2425 Unclassified
					ASV_2426	-0.0775633	1.1361	0.124464	0.176082	-0.623179	6.45208	0.533167	1.10329e-10	0.993994	1.16664e-09	FALSE	TRUE	Actinobacteriota	Solirubrobacterales	Solirubrobacteraceae	Solirubrobacter	pos	ASV_2426 Solirubrobacter
					ASV_2427	-0.0843869	1.24225	0.235392	0.332953	-0.358495	3.731	0.719973	0.000190724	0.993994	0.0013456	FALSE	TRUE	Chloroflexi	Unclassified	Unclassified	Unclassified	pos	ASV_2427 Unclassified
					ASV_2428	-0.063706	0.920526	0.257977	0.364892	-0.246944	2.52274	0.804951	0.0116445	0.993994	0.0457362	FALSE	TRUE	Firmicutes	Bacillales	Bacillaceae	Bacillus	pos	ASV_2428 Bacillus
					ASV_2435	-0.0828832	1.21885	0.257617	0.364382	-0.32173	3.34498	0.747657	0.000822872	0.993994	0.00498773	FALSE	TRUE	Acidobacteriota	Vicinamibacterales	Unclassified	Unclassified	pos	ASV_2435 Unclassified
					ASV_2438	-0.079645	1.16848	0.219158	0.309995	-0.363413	3.76935	0.716296	0.000163674	0.993994	0.00116611	FALSE	TRUE	Actinobacteriota	Solirubrobacterales	67-14	Unclassified	pos	ASV_2438 Unclassified
					ASV_2439	-0.0867169	1.27849	0.115877	0.16394	-0.74835	7.79855	0.454249	6.26224e-15	0.993994	7.58097e-14	FALSE	TRUE	Actinobacteriota	Gaiellales	Unclassified	Unclassified	pos	ASV_2439 Unclassified
					ASV_2451	-0.0977555	1.45021	0.141303	0.199894	-0.691817	7.2549	0.489052	4.01965e-13	0.993994	4.59721e-12	FALSE	TRUE	Proteobacteria	Caulobacterales	Caulobacteraceae	Phenylobacterium	pos	ASV_2451 Phenylobacterium
					ASV_2452	-0.0745932	1.08989	0.154189	0.218117	-0.483778	4.99682	0.628543	5.82845e-07	0.993994	5.18005e-06	FALSE	TRUE	Gemmatimonadota	Gemmatimonadales	Gemmatimonadaceae	Unclassified	pos	ASV_2452 Unclassified
					ASV_2453	-0.0953768	1.41321	0.0613187	0.0867877	-1.55543	16.2835	0.119845	1.29269e-59	0.993994	4.1615e-58	FALSE	TRUE	Firmicutes	Veillonellales-Selenomonadales	Veillonellaceae	Dialister	pos	ASV_2453 Dialister
					ASV_2456	0.158328	-2.53352	0.130432	0.184522	1.21387	-13.7302	0.224796	6.69896e-43	0.993994	1.55273e-41	FALSE	TRUE	Firmicutes	Bacillales	Bacillaceae	Ornithinibacillus	neg	ASV_2456 Ornithinibacillus
					ASV_2459	-0.0635366	0.917891	0.190427	0.269363	-0.333654	3.40763	0.738641	0.00065529	0.993994	0.00406551	FALSE	TRUE	Acidobacteriota	Vicinamibacterales	Unclassified	Unclassified	pos	ASV_2459 Unclassified
					ASV_2461	-0.0715528	1.04259	0.129291	0.182908	-0.553425	5.7001	0.579972	1.19736e-08	0.993994	1.15638e-07	FALSE	TRUE	Gemmatimonadota	Gemmatimonadales	Gemmatimonadaceae	Unclassified	pos	ASV_2461 Unclassified
					ASV_2464	0.0846766	-1.38777	0.345627	0.488845	0.244995	-2.83887	0.806461	0.0045274	0.993994	0.0217746	FALSE	TRUE	Proteobacteria	Acetobacterales	Acetobacteraceae	Komagataeibacter	neg	ASV_2464 Komagataeibacter
					ASV_2466	-0.0710466	1.03472	0.206588	0.292219	-0.343905	3.54091	0.730918	0.000398751	0.993994	0.00260793	FALSE	TRUE	Proteobacteria	Burkholderiales	Comamonadaceae	Rubrivivax	pos	ASV_2466 Rubrivivax
					ASV_2470	-0.0636585	0.919787	0.183653	0.259785	-0.346623	3.54058	0.728874	0.000399255	0.993994	0.00260927	FALSE	TRUE	Acidobacteriota	Unclassified	Unclassified	Unclassified	pos	ASV_2470 Unclassified
					ASV_2473	-0.117461	1.75676	0.0878884	0.12436	-1.33648	14.1263	0.181393	2.6138e-45	0.993994	6.2934e-44	FALSE	TRUE	Actinobacteriota	Micrococcales	Micrococcaceae	Acaricomes	pos	ASV_2473 Acaricomes
					ASV_2474	0.124114	-2.00127	0.317819	0.44952	0.390518	-4.45201	0.696154	8.50701e-06	0.993994	6.95606e-05	FALSE	TRUE	Firmicutes	Bacillales	Bacillaceae	Virgibacillus	neg	ASV_2474 Virgibacillus
					ASV_2476	-0.0762208	1.11521	0.118591	0.167777	-0.642719	6.64698	0.520406	2.99175e-11	0.993994	3.23035e-10	FALSE	TRUE	Verrucomicrobiota	Opitutales	Opitutaceae	Opitutus	pos	ASV_2476 Opitutus
					ASV_2480	-0.0637526	0.921251	0.182859	0.258661	-0.348644	3.56161	0.727357	0.000368581	0.993994	0.00243258	FALSE	TRUE	Proteobacteria	Pseudomonadales	Halomonadaceae	Halomonas	pos	ASV_2480 Halomonas
					ASV_2481	-0.0954961	1.41506	0.146912	0.207827	-0.650023	6.80887	0.515678	9.83698e-12	0.993994	1.07822e-10	FALSE	TRUE	Firmicutes	Clostridia UCG-014	Unclassified	Unclassified	pos	ASV_2481 Unclassified
					ASV_2488	-0.0926962	1.37151	0.111675	0.157997	-0.830054	8.68061	0.406508	3.93668e-18	0.993994	5.30506e-17	FALSE	TRUE	Myxococcota	Haliangiales	Haliangiaceae	Haliangium	pos	ASV_2488 Haliangium
					ASV_2489	-0.0780486	1.14364	0.145165	0.205356	-0.537654	5.56908	0.590816	2.56093e-08	0.993994	2.43275e-07	FALSE	TRUE	Actinobacteriota	Micrococcales	Micrococcaceae	Acaricomes	pos	ASV_2489 Acaricomes
					ASV_2491	-0.0690271	1.0033	0.208338	0.294693	-0.331322	3.40457	0.740401	0.000662694	0.993994	0.00409391	FALSE	TRUE	Firmicutes	Christensenellales	Christensenellaceae	Christensenellaceae R-7 group	pos	ASV_2491 Christensenellaceae R-7 group
					ASV_2492	-0.0612595	0.882467	0.210218	0.297351	-0.29141	2.96776	0.770738	0.00299976	0.993994	0.0151593	FALSE	TRUE	Actinobacteriota	Solirubrobacterales	67-14	Unclassified	pos	ASV_2492 Unclassified
					ASV_2493	-0.0731707	1.06776	0.235404	0.332969	-0.310831	3.2068	0.755929	0.00134222	0.993994	0.00765522	FALSE	TRUE	Methylomirabilota	Rokubacteriales	Unclassified	Unclassified	pos	ASV_2493 Unclassified
					ASV_2495	-0.0640281	0.925537	0.143536	0.203052	-0.446077	4.55812	0.655542	5.16144e-06	0.993994	4.32208e-05	FALSE	TRUE	Gemmatimonadota	Unclassified	Unclassified	Unclassified	pos	ASV_2495 Unclassified
					ASV_2496	-0.0829369	1.21969	0.0946689	0.133949	-0.876073	9.10565	0.38099	8.57518e-20	0.993994	1.20999e-18	FALSE	TRUE	Proteobacteria	Tistrellales	Geminicoccaceae	Candidatus Alysiosphaera	pos	ASV_2496 Candidatus Alysiosphaera
					ASV_2498	-0.0852036	1.25495	0.173594	0.24556	-0.49082	5.11057	0.623554	3.21189e-07	0.993994	2.88109e-06	FALSE	TRUE	Actinobacteriota	Solirubrobacterales	Solirubrobacteraceae	Solirubrobacter	pos	ASV_2498 Solirubrobacter
					ASV_2499	-0.0576092	0.825682	0.136282	0.192795	-0.422719	4.28269	0.6725	1.84645e-05	0.993994	0.000146169	FALSE	TRUE	Proteobacteria	Unclassified	Unclassified	Unclassified	pos	ASV_2499 Unclassified
					ASV_2505	-0.0756386	1.10615	0.216195	0.305804	-0.349863	3.6172	0.726441	0.000297805	0.993994	0.00201284	FALSE	TRUE	Actinobacteriota	Gaiellales	Unclassified	Unclassified	pos	ASV_2505 Unclassified
					ASV_2509	-0.0663606	0.961822	0.202072	0.285831	-0.328401	3.365	0.742608	0.000765446	0.993994	0.00467223	FALSE	TRUE	Gemmatimonadota	Gemmatimonadales	Gemmatimonadaceae	Unclassified	pos	ASV_2509 Unclassified
					ASV_2510	-0.086661	1.27762	0.104185	0.147405	-0.831802	8.66744	0.405521	4.41938e-18	0.993994	5.94633e-17	FALSE	TRUE	Proteobacteria	Burkholderiales	Nitrosomonadaceae	MND1	pos	ASV_2510 MND1
					ASV_2511	-0.0669436	0.970891	0.141847	0.200665	-0.471941	4.83838	0.636969	1.30902e-06	0.993994	1.14582e-05	FALSE	TRUE	Firmicutes	Veillonellales-Selenomonadales	Veillonellaceae	Unclassified	pos	ASV_2511 Unclassified
					ASV_2514	0.0421681	-0.726488	0.150824	0.213358	0.279585	-3.40501	0.779796	0.000661606	0.993994	0.0040901	FALSE	TRUE	Firmicutes	Lachnospirales	Lachnospiraceae	Unclassified	neg	ASV_2514 Unclassified
					ASV_2515	0.0902948	-1.47516	0.321783	0.455125	0.280608	-3.24123	0.779011	0.00119016	0.993994	0.0069012	FALSE	TRUE	Bacteroidota	Bacteroidales	Muribaculaceae	Unclassified	neg	ASV_2515 Unclassified
					ASV_2516	-0.0887211	1.30967	0.1507	0.213183	-0.588727	6.14339	0.556045	8.07782e-10	0.993994	8.18327e-09	FALSE	TRUE	Firmicutes	Oscillospirales	[Eubacterium] coprostanoligenes group	Unclassified	pos	ASV_2516 Unclassified
					ASV_2517	-0.0798989	1.17243	0.0901208	0.127517	-0.886576	9.19429	0.375307	3.77472e-20	0.993994	5.40525e-19	FALSE	TRUE	Firmicutes	Bacillales	Bacillaceae	Bacillus	pos	ASV_2517 Bacillus
					ASV_2520	-0.0505311	0.715573	0.182132	0.257633	-0.277443	2.77749	0.78144	0.00547802	0.993994	0.0256132	FALSE	TRUE	Acidobacteriota	Bryobacterales	Bryobacteraceae	Bryobacter	pos	ASV_2520 Bryobacter
					ASV_2521	-0.0811964	1.19261	0.22654	0.320434	-0.35842	3.72187	0.720029	0.000197755	0.993994	0.00139181	FALSE	TRUE	Acidobacteriota	Pyrinomonadales	Pyrinomonadaceae	RB41	pos	ASV_2521 RB41
					ASV_2522	-0.0701543	1.02084	0.211662	0.299394	-0.331445	3.40968	0.740309	0.000650386	0.993994	0.00403797	FALSE	TRUE	Acidobacteriota	Unclassified	Unclassified	Unclassified	pos	ASV_2522 Unclassified
					ASV_2523	-0.0892333	1.31764	0.0844478	0.119495	-1.05667	11.0267	0.290663	2.84012e-28	0.993994	4.9571e-27	FALSE	TRUE	Acidobacteriota	Thermoanaerobaculales	Thermoanaerobaculaceae	Subgroup 10	pos	ASV_2523 Subgroup 10
					ASV_2525	-0.0905868	1.33869	0.256931	0.363413	-0.352572	3.68367	0.72441	0.000229902	0.993994	0.00159355	FALSE	TRUE	Myxococcota	Myxococcales	Myxococcaceae	Archangium	pos	ASV_2525 Archangium
					ASV_2527	-0.0644874	0.932682	0.220109	0.311339	-0.292979	2.99571	0.769538	0.00273809	0.993994	0.0139341	FALSE	TRUE	Acidobacteriota	Pyrinomonadales	Pyrinomonadaceae	RB41	pos	ASV_2527 RB41
					ASV_2528	-0.0860442	1.26803	0.105519	0.149292	-0.815435	8.49359	0.414823	2.00344e-17	0.993994	2.64649e-16	FALSE	TRUE	Proteobacteria	Rhizobiales	Beijerinckiaceae	Microvirga	pos	ASV_2528 Microvirga
					ASV_2536	-0.0533697	0.759731	0.170717	0.24149	-0.312621	3.14601	0.754568	0.00165514	0.993994	0.00904811	FALSE	TRUE	Acidobacteriota	Pyrinomonadales	Pyrinomonadaceae	RB41	pos	ASV_2536 RB41
					ASV_2537	-0.0967967	1.4353	0.109591	0.155049	-0.883258	9.25704	0.377097	2.10184e-20	0.993994	3.04995e-19	FALSE	TRUE	Myxococcota	Haliangiales	Haliangiaceae	Haliangium	pos	ASV_2537 Haliangium
					ASV_2538	-0.101873	1.51426	0.0622328	0.0880803	-1.63696	17.1918	0.101639	3.05922e-66	0.993994	1.07655e-64	FALSE	TRUE	Desulfobacterota	Unclassified	Unclassified	Unclassified	pos	ASV_2538 Unclassified
					ASV_2539	-0.101789	1.51297	0.0765845	0.108376	-1.32911	13.9604	0.183811	2.7188e-44	0.993994	6.42169e-43	FALSE	TRUE	Verrucomicrobiota	Pedosphaerales	Pedosphaeraceae	Unclassified	pos	ASV_2539 Unclassified
					ASV_2541	-0.0723122	1.05441	0.229082	0.324029	-0.31566	3.25405	0.75226	0.00113773	0.993994	0.00665042	FALSE	TRUE	Gemmatimonadota	Unclassified	Unclassified	Unclassified	pos	ASV_2541 Unclassified
					ASV_2542	-0.0735151	1.07312	0.261044	0.369228	-0.28162	2.90638	0.778235	0.00365633	0.993994	0.0180163	FALSE	TRUE	Proteobacteria	Rhizobiales	Xanthobacteraceae	Unclassified	pos	ASV_2542 Unclassified
					ASV_2545	-0.0912376	1.34882	0.131538	0.186085	-0.693622	7.24837	0.487919	4.21809e-13	0.993994	4.81659e-12	FALSE	TRUE	Proteobacteria	Burkholderiales	Comamonadaceae	Acidovorax	pos	ASV_2545 Acidovorax
					ASV_2546	-0.0595131	0.8553	0.189001	0.267348	-0.314882	3.19921	0.752851	0.00137807	0.993994	0.00783399	FALSE	TRUE	Actinobacteriota	Solirubrobacterales	Solirubrobacteraceae	Solirubrobacter	pos	ASV_2546 Solirubrobacter
					ASV_2547	-0.086361	1.27296	0.236153	0.334029	-0.365699	3.81091	0.71459	0.000138455	0.993994	0.00100371	FALSE	TRUE	Firmicutes	Paenibacillales	Paenibacillaceae	Cohnella	pos	ASV_2547 Cohnella
					ASV_2549	-0.0698528	1.01615	0.20027	0.283283	-0.348793	3.58704	0.727244	0.000334456	0.993994	0.00222425	FALSE	TRUE	Actinobacteriota	Micromonosporales	Micromonosporaceae	Couchioplanes	pos	ASV_2549 Couchioplanes
					ASV_2553	-0.0790835	1.15974	0.231476	0.327414	-0.341649	3.54213	0.732615	0.000396903	0.993994	0.0025978	FALSE	TRUE	Chloroflexi	S085	Unclassified	Unclassified	pos	ASV_2553 Unclassified
					ASV_2554	0.101308	-1.64649	0.413961	0.585483	0.244729	-2.81219	0.806666	0.00492048	0.993994	0.0234478	FALSE	TRUE	Firmicutes	Bacillales	Bacillaceae	Ornithinibacillus	neg	ASV_2554 Ornithinibacillus
					ASV_2557	0.118353	-1.91165	0.286723	0.405544	0.412778	-4.71379	0.679769	2.43155e-06	0.993994	2.09051e-05	FALSE	TRUE	Firmicutes	Lachnospirales	Lachnospiraceae	Lachnospiraceae NK4A136 group	neg	ASV_2557 Lachnospiraceae NK4A136 group
					ASV_2559	0.0770232	-1.26871	0.321261	0.454388	0.239753	-2.79212	0.810522	0.00523632	0.993994	0.0246823	FALSE	TRUE	Firmicutes	Lactobacillales	Lactobacillaceae	Ligilactobacillus	neg	ASV_2559 Ligilactobacillus
					ASV_2564	-0.0701715	1.02111	0.203599	0.287991	-0.344656	3.54562	0.730353	0.000391692	0.993994	0.0025695	FALSE	TRUE	Proteobacteria	Enterobacterales	Enterobacteriaceae	Aquamonas	pos	ASV_2564 Aquamonas
					ASV_2565	-0.0653706	0.946421	0.221753	0.313665	-0.29479	3.0173	0.768155	0.00255037	0.993994	0.0130861	FALSE	TRUE	Acidobacteriota	Vicinamibacterales	Unclassified	Unclassified	pos	ASV_2565 Unclassified
					ASV_2566	-0.0895624	1.32276	0.101179	0.143154	-0.88519	9.24009	0.376054	2.46287e-20	0.993994	3.56194e-19	FALSE	TRUE	Actinobacteriota	Propionibacteriales	Nocardioidaceae	Nocardioides	pos	ASV_2566 Nocardioides
					ASV_2569	0.100483	-1.63366	0.448216	0.633928	0.224184	-2.57704	0.822614	0.00996502	0.993994	0.0403428	FALSE	TRUE	Firmicutes	Lachnospirales	Lachnospiraceae	Coprococcus	neg	ASV_2569 Coprococcus
					ASV_2570	-0.0819221	1.2039	0.223906	0.31671	-0.365877	3.80128	0.714457	0.000143949	0.993994	0.00103921	FALSE	TRUE	Proteobacteria	Burkholderiales	TRA3-20	Unclassified	pos	ASV_2570 Unclassified
					ASV_2571	-0.100447	1.49208	0.100931	0.142803	-0.995209	10.4485	0.319634	1.48818e-25	0.993994	2.41781e-24	FALSE	TRUE	Acidobacteriota	Vicinamibacterales	Vicinamibacteraceae	Unclassified	pos	ASV_2571 Unclassified
					ASV_2572	0.0778523	-1.28161	0.298096	0.421627	0.261166	-3.03966	0.793965	0.00236842	0.993994	0.0122973	FALSE	TRUE	Firmicutes	Peptostreptococcales-Tissierellales	Family XI	Peptoniphilus	neg	ASV_2572 Peptoniphilus
					ASV_2573	-0.0875429	1.29134	0.0954042	0.134988	-0.9176	9.56631	0.358828	1.10784e-21	0.993994	1.64605e-20	FALSE	TRUE	Proteobacteria	Gammaproteobacteria Incertae Sedis	Unknown Family	Acidibacter	pos	ASV_2573 Acidibacter
					ASV_2581	-0.0926575	1.37091	0.1302	0.184193	-0.711655	7.44274	0.476678	9.86146e-14	0.993994	1.15676e-12	FALSE	TRUE	Actinobacteriota	Gaiellales	Gaiellaceae	Gaiella	pos	ASV_2581 Gaiella
					ASV_2582	-0.0624146	0.900436	0.207711	0.293806	-0.300488	3.06473	0.763805	0.00217867	0.993994	0.0115119	FALSE	TRUE	Actinobacteriota	Micrococcales	Microbacteriaceae	Curtobacterium	pos	ASV_2582 Curtobacterium
					ASV_2585	-0.0737322	1.0765	0.170601	0.241326	-0.432192	4.46076	0.665602	8.16701e-06	0.993994	6.69112e-05	FALSE	TRUE	Proteobacteria	Rhizobiales	Beijerinckiaceae	Microvirga	pos	ASV_2585 Microvirga
					ASV_2587	-0.0811023	1.19115	0.0753731	0.106662	-1.07601	11.1675	0.281922	5.88384e-29	0.993994	1.04372e-27	FALSE	TRUE	Firmicutes	Oscillospirales	Oscillospiraceae	Colidextribacter	pos	ASV_2587 Colidextribacter
					ASV_2595	-0.103062	1.53276	0.135608	0.191841	-0.760001	7.98975	0.447254	1.3521e-15	0.993994	1.68133e-14	FALSE	TRUE	Proteobacteria	Rhizobiales	Beijerinckiaceae	Microvirga	pos	ASV_2595 Microvirga
					ASV_2600	-0.0700013	1.01846	0.242914	0.34359	-0.288173	2.96417	0.773214	0.00303504	0.993994	0.0152931	FALSE	TRUE	Proteobacteria	Sphingomonadales	Sphingomonadaceae	Altererythrobacter	pos	ASV_2600 Altererythrobacter
					ASV_2601	-0.0962181	1.4263	0.116557	0.1649	-0.825505	8.64944	0.409085	5.17513e-18	0.993994	6.93101e-17	FALSE	TRUE	Actinobacteriota	Streptomycetales	Streptomycetaceae	E1B-B3-114	pos	ASV_2601 E1B-B3-114
					ASV_2604	-0.0715356	1.04233	0.16132	0.228202	-0.443439	4.56756	0.657448	4.93431e-06	0.993994	4.13987e-05	FALSE	TRUE	Firmicutes	Lachnospirales	Lachnospiraceae	Roseburia	pos	ASV_2604 Roseburia
					ASV_2605	-0.0934747	1.38362	0.119298	0.168777	-0.78354	8.19793	0.43331	2.4457e-16	0.993994	3.13079e-15	FALSE	TRUE	Actinobacteriota	Solirubrobacterales	67-14	Unclassified	pos	ASV_2605 Unclassified
					ASV_2606	-0.0655624	0.949405	0.196636	0.278144	-0.33342	3.41335	0.738817	0.00064169	0.993994	0.00399253	FALSE	TRUE	Proteobacteria	Burkholderiales	SC-I-84	Unclassified	pos	ASV_2606 Unclassified
					ASV_2613	-0.0672451	0.975581	0.154401	0.218418	-0.435521	4.46658	0.663184	7.948e-06	0.993994	6.52351e-05	FALSE	TRUE	Proteobacteria	Enterobacterales	Morganellaceae	Providencia	pos	ASV_2613 Providencia
					ASV_2614	-0.0664547	0.963286	0.147606	0.208808	-0.450218	4.61327	0.652554	3.96389e-06	0.993994	3.35484e-05	FALSE	TRUE	Proteobacteria	Unclassified	Unclassified	Unclassified	pos	ASV_2614 Unclassified
					ASV_2617	0.096192	-1.5669	0.375951	0.53173	0.255863	-2.94681	0.798056	0.00321075	0.993994	0.0160482	FALSE	TRUE	Firmicutes	Veillonellales-Selenomonadales	Veillonellaceae	Dialister	neg	ASV_2617 Dialister
					ASV_2619	-0.0711303	1.03602	0.211426	0.29906	-0.336431	3.46426	0.736546	0.000531696	0.993994	0.00336844	FALSE	TRUE	Acidobacteriota	Subgroup 7	Unclassified	Unclassified	pos	ASV_2619 Unclassified
					ASV_2620	-0.0881812	1.30127	0.100327	0.141949	-0.878942	9.16717	0.379433	4.85593e-20	0.993994	6.93066e-19	FALSE	TRUE	Firmicutes	Veillonellales-Selenomonadales	Veillonellaceae	Dialister	pos	ASV_2620 Dialister
					ASV_2622	-0.0894468	1.32096	0.0797209	0.112811	-1.122	11.7095	0.261863	1.13935e-31	0.993994	2.15757e-30	FALSE	TRUE	Actinobacteriota	Solirubrobacterales	Solirubrobacteraceae	Unclassified	pos	ASV_2622 Unclassified
					ASV_2623	-0.0894251	1.32062	0.121279	0.171577	-0.737353	7.69694	0.460907	1.39362e-14	0.993994	1.67311e-13	FALSE	TRUE	Actinobacteriota	Micromonosporales	Micromonosporaceae	Unclassified	pos	ASV_2623 Unclassified
					ASV_2624	-0.0980542	1.45486	0.0920238	0.130208	-1.06553	11.1733	0.286636	5.50746e-29	0.993994	9.78954e-28	FALSE	TRUE	Gemmatimonadota	Gemmatimonadales	Gemmatimonadaceae	Unclassified	pos	ASV_2624 Unclassified
					ASV_2626	0.071933	-1.18952	0.315343	0.446018	0.228111	-2.66698	0.81956	0.00765354	0.993994	0.0333624	FALSE	TRUE	Firmicutes	Oscillospirales	Oscillospiraceae	Colidextribacter	neg	ASV_2626 Colidextribacter
					ASV_2627	0.0608565	-1.01721	0.273231	0.386464	0.222729	-2.6321	0.823746	0.00848583	0.993994	0.0366595	FALSE	TRUE	Bacteroidota	Bacteroidales	Muribaculaceae	Unclassified	neg	ASV_2627 Unclassified
					ASV_2629	-0.0811964	1.19261	0.166557	0.235608	-0.487498	5.06185	0.625905	4.15213e-07	0.993994	3.70537e-06	FALSE	TRUE	Actinobacteriota	Micromonosporales	Micromonosporaceae	Dactylosporangium	pos	ASV_2629 Dactylosporangium
					ASV_2632	-0.0772662	1.13147	0.224244	0.317187	-0.344563	3.56721	0.730423	0.000360802	0.993994	0.00238849	FALSE	TRUE	Firmicutes	Lactobacillales	Lactobacillaceae	Weissella	pos	ASV_2632 Weissella
					ASV_2633	-0.091329	1.35024	0.133783	0.18926	-0.682668	7.13432	0.494817	9.72675e-13	0.993994	1.10372e-11	FALSE	TRUE	Firmicutes	Lachnospirales	Lachnospiraceae	Lachnospiraceae NC2004 group	pos	ASV_2633 Lachnospiraceae NC2004 group
					ASV_2638	-0.0676657	0.982124	0.128372	0.181608	-0.527107	5.40792	0.598119	6.376e-08	0.993994	5.91669e-07	FALSE	TRUE	Proteobacteria	Rhizobiales	Beijerinckiaceae	Microvirga	pos	ASV_2638 Microvirga
					ASV_2643	0.104893	-1.70226	0.432829	0.612167	0.242342	-2.7807	0.808515	0.00542411	0.993994	0.0254295	FALSE	TRUE	Firmicutes	Bacillales	Bacillaceae	Bacillus	neg	ASV_2643 Bacillus
					ASV_2644	0.0944009	-1.53904	0.343803	0.486266	0.274578	-3.16501	0.78364	0.00155075	0.993994	0.00860738	FALSE	TRUE	Firmicutes	Bacillales	Bacillaceae	Bacillus	neg	ASV_2644 Bacillus
					ASV_2647	-0.0912656	1.34925	0.147434	0.208565	-0.619027	6.46922	0.535899	9.85071e-11	0.993994	1.04417e-09	FALSE	TRUE	Verrucomicrobiota	Pedosphaerales	Pedosphaeraceae	Unclassified	pos	ASV_2647 Unclassified
					ASV_2648	-0.0811158	1.19136	0.236699	0.334801	-0.342696	3.55841	0.731827	0.000373102	0.993994	0.00245682	FALSE	TRUE	Actinobacteriota	Microtrichales	Unclassified	Unclassified	pos	ASV_2648 Unclassified
					ASV_2649	0.0879068	-1.43802	0.318921	0.451078	0.275638	-3.18796	0.782826	0.00143283	0.993994	0.00806614	FALSE	TRUE	Proteobacteria	Pseudomonadales	Pseudomonadaceae	Pseudomonas	neg	ASV_2649 Pseudomonas
					ASV_2653	-0.0851717	1.25445	0.240121	0.33964	-0.354703	3.69348	0.722812	0.000221209	0.993994	0.0015382	FALSE	TRUE	Actinobacteriota	Gaiellales	Gaiellaceae	Gaiella	pos	ASV_2653 Gaiella
					ASV_2656	-0.0838648	1.23412	0.0840075	0.118872	-0.998301	10.3819	0.318133	2.99676e-25	0.993994	4.83262e-24	FALSE	TRUE	Actinobacteriota	Coriobacteriales	Coriobacteriales Incertae Sedis	Unclassified	pos	ASV_2656 Unclassified
					ASV_2657	-0.075203	1.09938	0.140214	0.198355	-0.536344	5.54248	0.591721	2.98221e-08	0.993994	2.81754e-07	FALSE	TRUE	Firmicutes	Lachnospirales	Lachnospiraceae	Dorea	pos	ASV_2657 Dorea
					ASV_2659	-0.0902413	1.33332	0.0833039	0.117877	-1.08328	11.3111	0.278685	1.15683e-29	0.993994	2.08613e-28	FALSE	TRUE	Acidobacteriota	Acidobacteriales	Unclassified	Unclassified	pos	ASV_2659 Unclassified
					ASV_2661	0.126292	-2.03515	0.332487	0.470263	0.37984	-4.32768	0.704064	1.5069e-05	0.993994	0.000120165	FALSE	TRUE	Firmicutes	Bacillales	Bacillaceae	Bacillus	neg	ASV_2661 Bacillus
					ASV_2662	-0.0736718	1.07556	0.119304	0.168786	-0.617511	6.37232	0.536898	1.86191e-10	0.993994	1.94282e-09	FALSE	TRUE	Proteobacteria	Rhizobiales	Xanthobacteraceae	Pseudolabrys	pos	ASV_2662 Pseudolabrys
					ASV_2669	-0.0878659	1.29637	0.123632	0.174906	-0.710704	7.41179	0.477268	1.24607e-13	0.993994	1.44604e-12	FALSE	TRUE	Proteobacteria	Rhizobiales	A0839	Unclassified	pos	ASV_2669 Unclassified
					ASV_2670	-0.0631696	0.912181	0.185427	0.262293	-0.340671	3.47772	0.733352	0.000505703	0.993994	0.0032202	FALSE	TRUE	Firmicutes	Lachnospirales	Lachnospiraceae	Blautia	pos	ASV_2670 Blautia
					ASV_2676	-0.0903078	1.33435	0.0953192	0.134868	-0.947425	9.89376	0.343422	4.43062e-23	0.993994	6.84031e-22	FALSE	TRUE	Proteobacteria	Steroidobacterales	Steroidobacteraceae	Steroidobacter	pos	ASV_2676 Steroidobacter
					ASV_2677	-0.0721947	1.05258	0.132843	0.187931	-0.543461	5.6009	0.586813	2.13247e-08	0.993994	2.0391e-07	FALSE	TRUE	Proteobacteria	PLTA13	Unclassified	Unclassified	pos	ASV_2677 Unclassified
					ASV_2680	-0.0565976	0.809945	0.175609	0.248408	-0.322294	3.26054	0.74723	0.00111199	0.993994	0.0065219	FALSE	TRUE	Acidobacteriota	Pyrinomonadales	Pyrinomonadaceae	RB41	pos	ASV_2680 RB41
					ASV_2681	-0.0851267	1.25375	0.104804	0.148281	-0.812244	8.45525	0.416652	2.78492e-17	0.993994	3.6621e-16	FALSE	TRUE	Proteobacteria	Burkholderiales	Neisseriaceae	Neisseria	pos	ASV_2681 Neisseria
					ASV_2688	-0.0810434	1.19023	0.121974	0.172561	-0.664433	6.89748	0.506413	5.29337e-12	0.993994	5.87611e-11	FALSE	TRUE	Firmicutes	Unclassified	Unclassified	Unclassified	pos	ASV_2688 Unclassified
					ASV_2689	-0.0735232	1.07325	0.212764	0.300952	-0.345563	3.56617	0.729671	0.000362234	0.993994	0.00239615	FALSE	TRUE	Proteobacteria	Enterobacterales	Yersiniaceae	Samsonia	pos	ASV_2689 Samsonia
					ASV_2690	0.0232641	-0.432411	0.11146	0.157693	0.208721	-2.7421	0.834666	0.0061047	0.993994	0.0277086	FALSE	TRUE	Proteobacteria	Rhodobacterales	Rhodobacteraceae	Roseovarius	neg	ASV_2690 Roseovarius
					ASV_2691	0.0232641	-0.432411	0.11146	0.157693	0.208721	-2.7421	0.834666	0.0061047	0.993994	0.0277086	FALSE	TRUE	Planctomycetota	Pirellulales	Pirellulaceae	Unclassified	neg	ASV_2691 Unclassified
					ASV_2695	-0.0922213	1.36412	0.116495	0.164814	-0.791631	8.27675	0.428576	1.26584e-16	0.993994	1.63488e-15	FALSE	TRUE	Acidobacteriota	Vicinamibacterales	Unclassified	Unclassified	pos	ASV_2695 Unclassified
					ASV_2702	0.103104	-1.67443	0.45423	0.642432	0.226987	-2.6064	0.820434	0.00914996	0.993994	0.0377463	FALSE	TRUE	Proteobacteria	Enterobacterales	Enterobacteriaceae	Lelliottia	neg	ASV_2702 Lelliottia
					ASV_2705	-0.0950147	1.40758	0.0841691	0.119101	-1.12885	11.8183	0.258959	3.13809e-32	0.993994	6.02125e-31	FALSE	TRUE	Proteobacteria	Burkholderiales	Comamonadaceae	Caenimonas	pos	ASV_2705 Caenimonas
					ASV_2710	0.10913	-1.76817	0.323678	0.457806	0.337156	-3.86227	0.736	0.000112337	0.993994	0.000823996	FALSE	TRUE	Campylobacterota	Campylobacterales	Campylobacteraceae	Campylobacter	neg	ASV_2710 Campylobacter
					ASV_2711	-0.0550602	0.786028	0.0661507	0.0936208	-0.832345	8.39587	0.405214	4.62462e-17	0.993994	6.03562e-16	FALSE	TRUE	Acidobacteriota	Vicinamibacterales	Vicinamibacteraceae	Unclassified	pos	ASV_2711 Unclassified
					ASV_2713	-0.0809105	1.18817	0.142863	0.2021	-0.566352	5.87909	0.571155	4.12533e-09	0.993994	4.05626e-08	FALSE	TRUE	Verrucomicrobiota	Pedosphaerales	Pedosphaeraceae	Ellin517	pos	ASV_2713 Ellin517
					ASV_2715	-0.0920511	1.36147	0.0820746	0.116139	-1.12155	11.7228	0.262052	9.74144e-32	0.993994	1.84875e-30	FALSE	TRUE	Proteobacteria	Sphingomonadales	Sphingomonadaceae	Altererythrobacter	pos	ASV_2715 Altererythrobacter
					ASV_2720	-0.0702908	1.02296	0.256699	0.363084	-0.273826	2.81743	0.784218	0.00484101	0.993994	0.0230818	FALSE	TRUE	Chloroflexi	Unclassified	Unclassified	Unclassified	pos	ASV_2720 Unclassified
					ASV_2721	-0.0682676	0.991488	0.0907766	0.128444	-0.75204	7.7192	0.452027	1.1706e-14	0.993994	1.40731e-13	FALSE	TRUE	Actinobacteriota	Solirubrobacterales	67-14	Unclassified	pos	ASV_2721 Unclassified
					ASV_2722	0.0753587	-1.24281	0.258109	0.365079	0.291964	-3.40423	0.770314	0.000663507	0.993994	0.00409603	FALSE	TRUE	Firmicutes	Peptostreptococcales-Tissierellales	Family XI	Peptoniphilus	neg	ASV_2722 Peptoniphilus
					ASV_2724	0.138143	-2.2195	0.349836	0.494798	0.394879	-4.48568	0.692932	7.26809e-06	0.993994	5.99376e-05	FALSE	TRUE	Proteobacteria	Enterobacterales	Vibrionaceae	Vibrio	neg	ASV_2724 Vibrio
					ASV_2728	-0.0744916	1.08831	0.214541	0.303465	-0.347214	3.58628	0.728431	0.000335429	0.993994	0.00222731	FALSE	TRUE	Proteobacteria	Burkholderiales	Comamonadaceae	Unclassified	pos	ASV_2728 Unclassified
					ASV_2731	-0.0696489	1.01298	0.118826	0.168109	-0.586142	6.02569	0.55778	1.68387e-09	0.993994	1.68232e-08	FALSE	TRUE	Bacteroidota	Bacteroidales	Bacteroidaceae	Bacteroides	pos	ASV_2731 Bacteroides
					ASV_2732	-0.0630737	0.91069	0.147457	0.208597	-0.427743	4.36578	0.668838	1.26671e-05	0.993994	0.000101477	FALSE	TRUE	Acidobacteriota	Vicinamibacterales	Vicinamibacteraceae	Unclassified	pos	ASV_2732 Unclassified
					ASV_2735	0.105435	-1.7107	0.443626	0.627436	0.237667	-2.72648	0.812139	0.00640129	0.993994	0.0287992	FALSE	TRUE	Bacteroidota	Bacteroidales	Prevotellaceae	Prevotella_9	neg	ASV_2735 Prevotella_9
					ASV_2742	-0.0761447	1.11403	0.217981	0.30833	-0.349318	3.6131	0.726851	0.000302559	0.993994	0.00203668	FALSE	TRUE	Unclassified	Unclassified	Unclassified	Unclassified	pos	ASV_2742 Unclassified
					ASV_2747	-0.0887463	1.31006	0.101053	0.142976	-0.878216	9.1628	0.379826	5.05693e-20	0.993994	7.20572e-19	FALSE	TRUE	Proteobacteria	Gammaproteobacteria Incertae Sedis	Unknown Family	Acidibacter	pos	ASV_2747 Acidibacter
					ASV_2748	-0.0812801	1.19392	0.12059	0.170604	-0.674021	6.99818	0.500298	2.59305e-12	0.993994	2.90823e-11	FALSE	TRUE	Firmicutes	Lachnospirales	Lachnospiraceae	Unclassified	pos	ASV_2748 Unclassified
					ASV_2754	-0.0758512	1.10946	0.0677789	0.0959234	-1.1191	11.5661	0.263098	6.11887e-31	0.993994	1.13644e-29	FALSE	TRUE	Actinobacteriota	Frankiales	Unclassified	Unclassified	pos	ASV_2754 Unclassified
					ASV_2755	-0.086661	1.27762	0.143875	0.203532	-0.602336	6.27726	0.546951	3.44598e-10	0.993994	3.56153e-09	FALSE	TRUE	Proteobacteria	Rhizobiales	Hyphomicrobiaceae	Hyphomicrobium	pos	ASV_2755 Hyphomicrobium
					ASV_2760	-0.0934667	1.38349	0.12847	0.181747	-0.727539	7.61221	0.466896	2.69442e-14	0.993994	3.22588e-13	FALSE	TRUE	Proteobacteria	Sphingomonadales	Sphingomonadaceae	Sphingomonas	pos	ASV_2760 Sphingomonas
					ASV_2762	0.0913752	-1.49197	0.271202	0.383595	0.336927	-3.88945	0.736172	0.000100472	0.993994	0.000742601	FALSE	TRUE	Proteobacteria	Enterobacterales	Enterobacteriaceae	Enterobacter	neg	ASV_2762 Enterobacter
					ASV_2766	-0.0953006	1.41202	0.151847	0.214805	-0.62761	6.5735	0.53026	4.91469e-11	0.993994	5.26089e-10	FALSE	TRUE	Actinobacteriota	Gaiellales	Unclassified	Unclassified	pos	ASV_2766 Unclassified
					ASV_2772	-0.0913894	1.35118	0.0761507	0.107762	-1.20011	12.5385	0.230096	4.59426e-36	0.993994	9.41823e-35	FALSE	TRUE	Acidobacteriota	Bryobacterales	Bryobacteraceae	Bryobacter	pos	ASV_2772 Bryobacter
					ASV_2773	-0.0798584	1.1718	0.11427	0.161667	-0.698856	7.24823	0.484642	4.22255e-13	0.993994	4.81659e-12	FALSE	TRUE	Actinobacteriota	Gaiellales	Gaiellaceae	Gaiella	pos	ASV_2773 Gaiella
					ASV_2774	-0.0743939	1.08679	0.145256	0.205485	-0.512156	5.28889	0.608542	1.23058e-07	0.993994	1.12592e-06	FALSE	TRUE	Proteobacteria	Xanthomonadales	Xanthomonadaceae	Lysobacter	pos	ASV_2774 Lysobacter
					ASV_2775	-0.091176	1.34786	0.0799997	0.113205	-1.1397	11.9064	0.25441	1.09659e-32	0.993994	2.12758e-31	FALSE	TRUE	Gemmatimonadota	Unclassified	Unclassified	Unclassified	pos	ASV_2775 Unclassified
					ASV_2778	0.114487	-1.85151	0.27609	0.390506	0.414673	-4.7413	0.678381	2.12355e-06	0.993994	1.83478e-05	FALSE	TRUE	Firmicutes	Oscillospirales	Oscillospiraceae	UCG-005	neg	ASV_2778 UCG-005
					ASV_2781	0.103286	-1.67725	0.342825	0.484883	0.301278	-3.45909	0.763202	0.000541996	0.993994	0.00342123	FALSE	TRUE	Firmicutes	Bacillales	Bacillaceae	Ornithinibacillus	neg	ASV_2781 Ornithinibacillus
					ASV_2782	-0.0683248	0.992378	0.13105	0.185395	-0.521365	5.35277	0.602112	8.66203e-08	0.993994	7.97568e-07	FALSE	TRUE	Entotheonellaeota	Entotheonellales	Entotheonellaceae	Unclassified	pos	ASV_2782 Unclassified
					ASV_2787	0.10903	-1.76662	0.433319	0.61286	0.251617	-2.88258	0.801337	0.00394428	0.993994	0.0192065	FALSE	TRUE	Bacteroidota	Bacteroidales	Prevotellaceae	Alloprevotella	neg	ASV_2787 Alloprevotella
					ASV_2793	-0.0716721	1.04445	0.225868	0.319484	-0.317318	3.26917	0.751002	0.00107862	0.993994	0.00635186	FALSE	TRUE	Acidobacteriota	2024-11-24	Unclassified	Unclassified	pos	ASV_2793 Unclassified
					ASV_2794	-0.073576	1.07407	0.188163	0.266163	-0.391022	4.03538	0.695781	5.45149e-05	0.993994	0.000413837	FALSE	TRUE	Firmicutes	Veillonellales-Selenomonadales	Selenomonadaceae	Mitsuokella	pos	ASV_2794 Mitsuokella
					ASV_2795	-0.0943805	1.39771	0.102769	0.145403	-0.918373	9.61264	0.358424	7.07137e-22	0.993994	1.05791e-20	FALSE	TRUE	Proteobacteria	Enterobacterales	Enterobacteriaceae	Aquamonas	pos	ASV_2795 Aquamonas
					ASV_2801	-0.0861408	1.26953	0.0905266	0.128091	-0.951552	9.91116	0.341324	3.72303e-23	0.993994	5.77868e-22	FALSE	TRUE	Actinobacteriota	Gaiellales	Unclassified	Unclassified	pos	ASV_2801 Unclassified
					ASV_2802	0.116648	-1.88512	0.192681	0.272551	0.605394	-6.91658	0.544917	4.62687e-12	0.993994	5.1494e-11	FALSE	TRUE	Firmicutes	Bacillales	Bacillaceae	Bacillus	neg	ASV_2802 Bacillus
					ASV_2803	0.0615356	-1.02778	0.263303	0.372423	0.233707	-2.7597	0.815213	0.00578547	0.993994	0.0268916	FALSE	TRUE	Firmicutes	Bacillales	Bacillaceae	Bacillus	neg	ASV_2803 Bacillus
					ASV_2808	-0.0733625	1.07075	0.161085	0.227869	-0.455428	4.69895	0.648801	2.61497e-06	0.993994	2.24376e-05	FALSE	TRUE	Firmicutes	Lactobacillales	Lactobacillaceae	Unclassified	pos	ASV_2808 Unclassified
					ASV_2810	-0.0815661	1.19836	0.0662239	0.0937244	-1.23167	12.786	0.218072	1.96237e-37	0.993994	4.14004e-36	FALSE	TRUE	Chloroflexi	S085	Unclassified	Unclassified	pos	ASV_2810 Unclassified
					ASV_2813	-0.07922	1.16187	0.187903	0.265794	-0.421601	4.3713	0.673316	1.23507e-05	0.993994	9.91251e-05	FALSE	TRUE	Actinobacteriota	Frankiales	Geodermatophilaceae	Blastococcus	pos	ASV_2813 Blastococcus
					ASV_2816	-0.0567169	0.811801	0.142075	0.200986	-0.399204	4.03909	0.689743	5.366e-05	0.993994	0.00040806	FALSE	TRUE	Firmicutes	Veillonellales-Selenomonadales	Veillonellaceae	Unclassified	pos	ASV_2816 Unclassified
					ASV_2817	-0.082836	1.21812	0.171656	0.242818	-0.48257	5.01658	0.629401	5.25991e-07	0.993994	4.68914e-06	FALSE	TRUE	Chloroflexi	Unclassified	Unclassified	Unclassified	pos	ASV_2817 Unclassified
					ASV_2818	-0.0774103	1.13371	0.127908	0.180952	-0.605205	6.26529	0.545043	3.72142e-10	0.993994	3.83708e-09	FALSE	TRUE	Actinobacteriota	Streptomycetales	Streptomycetaceae	E1B-B3-114	pos	ASV_2818 E1B-B3-114
					ASV_2823	-0.0830666	1.22171	0.139494	0.197336	-0.595486	6.19098	0.551519	5.97906e-10	0.993994	6.09262e-09	FALSE	TRUE	Myxococcota	Haliangiales	Haliangiaceae	Haliangium	pos	ASV_2823 Haliangium
					ASV_2824	-0.0700013	1.01846	0.197683	0.279624	-0.354109	3.64223	0.723257	0.000270282	0.993994	0.00184054	FALSE	TRUE	Actinobacteriota	Microtrichales	Unclassified	Unclassified	pos	ASV_2824 Unclassified
					ASV_2825	-0.0581319	0.833813	0.162005	0.229171	-0.358828	3.63839	0.719724	0.000274343	0.993994	0.00186392	FALSE	TRUE	Actinobacteriota	Bifidobacteriales	Bifidobacteriaceae	Bifidobacterium	pos	ASV_2825 Bifidobacterium
					ASV_2826	-0.0764343	1.11853	0.13024	0.184251	-0.586871	6.07071	0.55729	1.27348e-09	0.993994	1.27671e-08	FALSE	TRUE	Actinobacteriota	Gaiellales	Gaiellaceae	Gaiella	pos	ASV_2826 Gaiella
					ASV_2831	-0.0740414	1.08131	0.0789349	0.111699	-0.938006	9.68053	0.348241	3.64809e-22	0.993994	5.47655e-21	FALSE	TRUE	Firmicutes	Clostridiales	Clostridiaceae	Clostridium sensu stricto 1	pos	ASV_2831 Clostridium sensu stricto 1
					ASV_2832	-0.0850523	1.2526	0.0766373	0.10845	-1.1098	11.55	0.267084	7.38399e-31	0.993994	1.36557e-29	FALSE	TRUE	Acidobacteriota	Vicinamibacterales	Vicinamibacteraceae	Unclassified	pos	ASV_2832 Unclassified
					ASV_2839	-0.0665384	0.964588	0.19852	0.280809	-0.335172	3.43503	0.737496	0.000592491	0.993994	0.00371568	FALSE	TRUE	Acidobacteriota	2024-11-24	Unclassified	Unclassified	pos	ASV_2839 Unclassified
					ASV_2847	-0.0803041	1.17873	0.0705979	0.0999098	-1.13749	11.798	0.255335	3.99855e-32	0.993994	7.63855e-31	FALSE	TRUE	Actinobacteriota	Solirubrobacterales	67-14	Unclassified	pos	ASV_2847 Unclassified
					ASV_2848	-0.0523581	0.743994	0.206915	0.292681	-0.253041	2.542	0.800236	0.0110221	0.993994	0.0441289	FALSE	TRUE	Proteobacteria	Enterobacterales	Enterobacteriaceae	Aquamonas	pos	ASV_2848 Aquamonas
					ASV_2852	-0.0533697	0.759731	0.170717	0.24149	-0.312621	3.14601	0.754568	0.00165514	0.993994	0.00904811	FALSE	TRUE	Proteobacteria	Diplorickettsiales	Diplorickettsiaceae	Aquicella	pos	ASV_2852 Aquicella
					ASV_2862	-0.0947023	1.40271	0.126413	0.178839	-0.749147	7.84345	0.453769	4.38321e-15	0.993994	5.33597e-14	FALSE	TRUE	Actinobacteriota	Solirubrobacterales	67-14	Unclassified	pos	ASV_2862 Unclassified
					ASV_2869	0.0931257	-1.5192	0.298116	0.421656	0.312381	-3.60295	0.754751	0.000314626	0.993994	0.00210851	FALSE	TRUE	Firmicutes	Peptostreptococcales-Tissierellales	Peptostreptococcaceae	Paeniclostridium	neg	ASV_2869 Paeniclostridium
					ASV_2870	-0.0780522	1.1437	0.10162	0.143779	-0.768077	7.9546	0.442442	1.79713e-15	0.993994	2.22834e-14	FALSE	TRUE	Latescibacterota	Unclassified	Unclassified	Unclassified	pos	ASV_2870 Unclassified
					ASV_2871	-0.0771563	1.12976	0.223336	0.315903	-0.345472	3.5763	0.72974	0.000348493	0.993994	0.00231053	FALSE	TRUE	Actinobacteriota	Microtrichales	Iamiaceae	Iamia	pos	ASV_2871 Iamia
					ASV_2873	0.0612596	-1.02348	0.275942	0.390297	0.222002	-2.62231	0.824313	0.00873352	0.993994	0.0375801	FALSE	TRUE	Firmicutes	Veillonellales-Selenomonadales	Selenomonadaceae	Megamonas	neg	ASV_2873 Megamonas
					ASV_2879	-0.0586467	0.841822	0.221301	0.313025	-0.265008	2.68931	0.791003	0.00716002	0.993994	0.0315913	FALSE	TRUE	Gemmatimonadota	Gemmatimonadales	Gemmatimonadaceae	Unclassified	pos	ASV_2879 Unclassified
					ASV_2880	-0.0897223	1.32524	0.0742322	0.105049	-1.20867	12.6155	0.226789	1.73516e-36	0.993994	3.57394e-35	FALSE	TRUE	Chloroflexi	S085	Unclassified	Unclassified	pos	ASV_2880 Unclassified
					ASV_2888	-0.0921304	1.36271	0.124194	0.1757	-0.741828	7.75587	0.458191	8.77376e-15	0.993994	1.05772e-13	FALSE	TRUE	Gemmatimonadota	Unclassified	Unclassified	Unclassified	pos	ASV_2888 Unclassified
					ASV_2889	-0.0929434	1.37535	0.111294	0.157458	-0.835116	8.73472	0.403652	2.4426e-18	0.993994	3.32776e-17	FALSE	TRUE	Actinobacteriota	Gaiellales	Unclassified	Unclassified	pos	ASV_2889 Unclassified
					ASV_2890	-0.0621814	0.896809	0.139868	0.197865	-0.444573	4.53242	0.656629	5.83107e-06	0.993994	4.85941e-05	FALSE	TRUE	Firmicutes	Lachnospirales	Lachnospiraceae	Unclassified	pos	ASV_2890 Unclassified
					ASV_2892	0.0787622	-1.29576	0.244118	0.345292	0.32264	-3.75265	0.746968	0.000174975	0.993994	0.00124053	FALSE	TRUE	Firmicutes	Bacillales	Bacillaceae	Unclassified	neg	ASV_2892 Unclassified
					ASV_2893	0.129937	-2.09185	0.32134	0.454499	0.404359	-4.60253	0.685949	4.17381e-06	0.993994	3.52563e-05	FALSE	TRUE	Firmicutes	Bacillales	Bacillaceae	Bacillus	neg	ASV_2893 Bacillus
					ASV_2895	0.0901914	-1.47356	0.404451	0.572034	0.222997	-2.576	0.823537	0.0099952	0.993994	0.0404273	FALSE	TRUE	Firmicutes	Bacillales	Bacillaceae	Bacillus	neg	ASV_2895 Bacillus
					ASV_2899	-0.0849938	1.25169	0.108501	0.153508	-0.783348	8.15388	0.433422	3.52423e-16	0.993994	4.47191e-15	FALSE	TRUE	Acidobacteriota	Vicinamibacterales	Vicinamibacteraceae	Unclassified	pos	ASV_2899 Unclassified
					ASV_2901	-0.0656627	0.950966	0.256174	0.362342	-0.256321	2.6245	0.797703	0.00867767	0.993994	0.0373768	FALSE	TRUE	Verrucomicrobiota	Opitutales	Opitutaceae	Opitutus	pos	ASV_2901 Opitutus
					ASV_2906	-0.0738324	1.07806	0.234595	0.331826	-0.314722	3.24886	0.752972	0.00115868	0.993994	0.00675466	FALSE	TRUE	Actinobacteriota	IMCC26256	Unclassified	Unclassified	pos	ASV_2906 Unclassified
					ASV_2907	-0.0686341	0.997189	0.142007	0.20089	-0.483315	4.96385	0.628872	6.91105e-07	0.993994	6.12343e-06	FALSE	TRUE	Actinobacteriota	Microtrichales	Ilumatobacteraceae	Unclassified	pos	ASV_2907 Unclassified
					ASV_2908	-0.0572396	0.819932	0.211058	0.29854	-0.271203	2.74647	0.786235	0.00602395	0.993994	0.0277086	FALSE	TRUE	Myxococcota	Polyangiales	Sandaracinaceae	Unclassified	pos	ASV_2908 Unclassified
					ASV_2915	-0.0762424	1.11555	0.127596	0.180511	-0.59753	6.17993	0.550154	6.41292e-10	0.993994	6.52706e-09	FALSE	TRUE	Actinobacteriota	Gaiellales	Unclassified	Unclassified	pos	ASV_2915 Unclassified
					ASV_2924	-0.0667302	0.967572	0.0911293	0.128943	-0.732259	7.50386	0.464011	6.19658e-14	0.993994	7.31802e-13	FALSE	TRUE	Proteobacteria	Sphingomonadales	Sphingomonadaceae	Sphingomonas	pos	ASV_2924 Sphingomonas
					ASV_2925	-0.0838648	1.23412	0.0605607	0.0857156	-1.38481	14.3979	0.166112	5.33607e-47	0.993994	1.34438e-45	FALSE	TRUE	Acidobacteriota	Thermoanaerobaculales	Thermoanaerobaculaceae	Subgroup 10	pos	ASV_2925 Subgroup 10
					ASV_2926	-0.0816854	1.20022	0.0853665	0.120794	-0.956878	9.93607	0.338629	2.90037e-23	0.993994	4.51793e-22	FALSE	TRUE	Proteobacteria	Pseudomonadales	Pseudohongiellaceae	BIyi10	pos	ASV_2926 BIyi10
					ASV_2927	-0.0749	1.09466	0.2202	0.311467	-0.340146	3.51454	0.733747	0.000440523	0.993994	0.00284263	FALSE	TRUE	Proteobacteria	Burkholderiales	Nitrosomonadaceae	Ellin6067	pos	ASV_2927 Ellin6067
					ASV_2936	-0.0664407	0.963067	0.193007	0.273012	-0.34424	3.52757	0.730666	0.000419399	0.993994	0.00272353	FALSE	TRUE	Firmicutes	Lactobacillales	Streptococcaceae	Unclassified	pos	ASV_2936 Unclassified
					ASV_2937	-0.0668243	0.969036	0.109946	0.155552	-0.607792	6.22965	0.543326	4.67467e-10	0.993994	4.79469e-09	FALSE	TRUE	Chloroflexi	Unclassified	Unclassified	Unclassified	pos	ASV_2937 Unclassified
					ASV_2938	-0.0860779	1.26855	0.0922302	0.1305	-0.933294	9.7207	0.350668	2.46077e-22	0.993994	3.71337e-21	FALSE	TRUE	Proteobacteria	Rhizobiales	Xanthobacteraceae	Pseudolabrys	pos	ASV_2938 Pseudolabrys
					ASV_2939	-0.0768039	1.12428	0.0974109	0.137826	-0.788453	8.15725	0.430432	3.42731e-16	0.993994	4.35529e-15	FALSE	TRUE	Actinobacteriota	Streptomycetales	Streptomycetaceae	Streptomyces	pos	ASV_2939 Streptomyces
					ASV_2940	-0.0931032	1.37784	0.1027	0.145305	-0.906559	9.48242	0.36464	2.48457e-21	0.993994	3.66653e-20	FALSE	TRUE	Actinobacteriota	Gaiellales	Gaiellaceae	Gaiella	pos	ASV_2940 Gaiella
					ASV_2941	-0.069896	1.01682	0.198965	0.281438	-0.351298	3.61295	0.725365	0.000302736	0.993994	0.00203668	FALSE	TRUE	Proteobacteria	Caulobacterales	Caulobacteraceae	Brevundimonas	pos	ASV_2941 Brevundimonas
					ASV_2942	0.105851	-1.71717	0.270938	0.383221	0.390685	-4.48088	0.69603	7.43358e-06	0.993994	6.11283e-05	FALSE	TRUE	Firmicutes	Clostridiales	Clostridiaceae	Clostridium sensu stricto 1	neg	ASV_2942 Clostridium sensu stricto 1
					ASV_2946	-0.0723337	1.05474	0.222622	0.314893	-0.324917	3.34953	0.745244	0.000809502	0.993994	0.00491011	FALSE	TRUE	Chloroflexi	SAR202 clade	Unclassified	Unclassified	pos	ASV_2946 Unclassified
					ASV_2952	-0.0827167	1.21626	0.100383	0.142029	-0.824009	8.56347	0.409934	1.09516e-17	0.993994	1.45552e-16	FALSE	TRUE	Acidobacteriota	Unclassified	Unclassified	Unclassified	pos	ASV_2952 Unclassified
					ASV_2953	-0.0799974	1.17396	0.217637	0.307844	-0.367572	3.81349	0.713192	0.000137017	0.993994	0.000994949	FALSE	TRUE	Proteobacteria	Rhizobiales	Methyloligellaceae	Unclassified	pos	ASV_2953 Unclassified
					ASV_2954	-0.060002	0.862906	0.145138	0.205318	-0.413413	4.20277	0.679304	2.63672e-05	0.993994	0.000206472	FALSE	TRUE	Firmicutes	Veillonellales-Selenomonadales	Selenomonadaceae	Mitsuokella	pos	ASV_2954 Mitsuokella
					ASV_2955	-0.0678359	0.984772	0.0950344	0.134465	-0.713804	7.32361	0.475349	2.41385e-13	0.993994	2.78265e-12	FALSE	TRUE	Firmicutes	Veillonellales-Selenomonadales	Selenomonadaceae	Mitsuokella	pos	ASV_2955 Mitsuokella
					ASV_2956	0.11796	-1.90553	0.383066	0.541792	0.307936	-3.5171	0.758131	0.000436296	0.993994	0.00281745	FALSE	TRUE	Firmicutes	Bacillales	Unclassified	Unclassified	neg	ASV_2956 Unclassified
					ASV_2961	0.127669	-2.05657	0.329214	0.465634	0.387799	-4.4167	0.698165	1.00218e-05	0.993994	8.11079e-05	FALSE	TRUE	Firmicutes	Bacillales	Bacillaceae	Bacillus	neg	ASV_2961 Bacillus
					ASV_2963	-0.0831859	1.22356	0.126724	0.179278	-0.656432	6.82493	0.511546	8.79704e-12	0.993994	9.65871e-11	FALSE	TRUE	Proteobacteria	Burkholderiales	Unclassified	Unclassified	pos	ASV_2963 Unclassified
					ASV_2964	-0.0617883	0.890694	0.196235	0.277578	-0.314868	3.20881	0.752862	0.00133287	0.993994	0.00760687	FALSE	TRUE	Actinobacteriota	Micrococcales	Promicromonosporaceae	Cellulosimicrobium	pos	ASV_2964 Cellulosimicrobium
					ASV_2969	-0.073087	1.06646	0.184829	0.261448	-0.39543	4.07906	0.692526	4.52182e-05	0.993994	0.000346287	FALSE	TRUE	Proteobacteria	Azospirillales	Azospirillaceae	Skermanella	pos	ASV_2969 Skermanella
					ASV_2970	-0.0692171	1.00626	0.209086	0.295751	-0.331046	3.40239	0.74061	0.000668	0.993994	0.00412084	FALSE	TRUE	Acidobacteriota	Pyrinomonadales	Pyrinomonadaceae	RB41	pos	ASV_2970 RB41
					ASV_2972	-0.0564414	0.807515	0.19178	0.271277	-0.294303	2.97672	0.768526	0.00291348	0.993994	0.0147575	FALSE	TRUE	Proteobacteria	Burkholderiales	Nitrosomonadaceae	mle1-7	pos	ASV_2972 mle1-7
					ASV_2973	-0.0915456	1.35361	0.0864657	0.122348	-1.05875	11.0636	0.289713	1.88472e-28	0.993994	3.29618e-27	FALSE	TRUE	Verrucomicrobiota	Pedosphaerales	Pedosphaeraceae	Unclassified	pos	ASV_2973 Unclassified
					ASV_2978	-0.0481186	0.678042	0.11285	0.159659	-0.426393	4.24682	0.669821	2.16823e-05	0.993994	0.0001704	FALSE	TRUE	Firmicutes	Lachnospirales	Lachnospiraceae	Lachnospiraceae UCG-001	pos	ASV_2978 Lachnospiraceae UCG-001
					ASV_2979	-0.0725644	1.05833	0.138338	0.195702	-0.524543	5.40786	0.599901	6.3782e-08	0.993994	5.91669e-07	FALSE	TRUE	Gemmatimonadota	Unclassified	Unclassified	Unclassified	pos	ASV_2979 Unclassified
					ASV_2980	-0.0694927	1.01055	0.213056	0.301366	-0.32617	3.35322	0.744295	0.00079877	0.993994	0.0048589	FALSE	TRUE	Proteobacteria	Rhizobiales	Xanthobacteraceae	Unclassified	pos	ASV_2980 Unclassified
					ASV_2981	-0.086172	1.27002	0.0754211	0.10673	-1.14255	11.8993	0.253227	1.19353e-32	0.993994	2.3105e-31	FALSE	TRUE	Entotheonellaeota	Entotheonellales	Entotheonellaceae	Unclassified	pos	ASV_2981 Unclassified
					ASV_2985	-0.0718448	1.04714	0.089282	0.126331	-0.804696	8.28884	0.420995	1.1436e-16	0.993994	1.47919e-15	FALSE	TRUE	Proteobacteria	CCD24	Unclassified	Unclassified	pos	ASV_2985 Unclassified
					ASV_2986	-0.0830062	1.22077	0.097184	0.137505	-0.854114	8.87797	0.393042	6.80892e-19	0.993994	9.4391e-18	FALSE	TRUE	Proteobacteria	Burkholderiales	Nitrosomonadaceae	Ellin6067	pos	ASV_2986 Ellin6067
					ASV_2987	-0.0623376	0.899239	0.152964	0.216384	-0.407533	4.15575	0.683617	3.24225e-05	0.993994	0.000251622	FALSE	TRUE	Bacteroidota	Bacteroidales	Tannerellaceae	Parabacteroides	pos	ASV_2987 Parabacteroides
					ASV_2993	0.0132767	-0.277044	0.0750623	0.106223	0.176876	-2.60813	0.859606	0.00910372	0.993994	0.0376091	FALSE	TRUE	Unclassified	Unclassified	Unclassified	Unclassified	neg	ASV_2993 Unclassified
					ASV_2995	-0.0850879	1.25315	0.232801	0.329287	-0.365497	3.80564	0.71474	0.000141435	0.993994	0.00102276	FALSE	TRUE	Verrucomicrobiota	Pedosphaerales	Pedosphaeraceae	Unclassified	pos	ASV_2995 Unclassified
					ASV_2997	-0.0803041	1.17873	0.0859394	0.121604	-0.934428	9.69319	0.350083	3.22305e-22	0.993994	4.84684e-21	FALSE	TRUE	Proteobacteria	Enterobacterales	Enterobacteriaceae	Unclassified	pos	ASV_2997 Unclassified
					ASV_3005	-0.0720754	1.05072	0.201704	0.285312	-0.357332	3.68272	0.720843	0.000230757	0.993994	0.0015982	FALSE	TRUE	Acidobacteriota	Bryobacterales	Bryobacteraceae	Bryobacter	pos	ASV_3005 Bryobacter
					ASV_3012	-0.0898164	1.32671	0.105107	0.148708	-0.854527	8.92154	0.392813	4.59835e-19	0.993994	6.41554e-18	FALSE	TRUE	Proteobacteria	Burkholderiales	Oxalobacteraceae	Unclassified	pos	ASV_3012 Unclassified
					ASV_3014	0.116	-1.87504	0.0962587	0.136197	1.20508	-13.7672	0.228171	4.01738e-43	0.993994	9.38684e-42	FALSE	TRUE	Bacteroidota	Bacteroidales	Muribaculaceae	Unclassified	neg	ASV_3014 Unclassified
					ASV_3017	-0.0573337	0.821396	0.107024	0.151419	-0.53571	5.42464	0.592159	5.80719e-08	0.993994	5.39851e-07	FALSE	TRUE	Acidobacteriota	Pyrinomonadales	Pyrinomonadaceae	RB41	pos	ASV_3017 RB41
					ASV_3021	-0.0692067	1.0061	0.226748	0.320728	-0.305214	3.13692	0.760203	0.00170734	0.993994	0.00929253	FALSE	TRUE	Acidobacteriota	Thermoanaerobaculales	Thermoanaerobaculaceae	Subgroup 10	pos	ASV_3021 Subgroup 10
					ASV_3025	-0.0658595	0.954027	0.202536	0.286488	-0.325175	3.33008	0.745049	0.000868211	0.993994	0.00523698	FALSE	TRUE	Acidobacteriota	Bryobacterales	Bryobacteraceae	Bryobacter	pos	ASV_3025 Bryobacter
					ASV_3026	-0.0583312	0.836914	0.147873	0.209185	-0.394469	4.00083	0.693235	6.31212e-05	0.993994	0.000475845	FALSE	TRUE	Bacteroidota	Cytophagales	Hymenobacteraceae	Pontibacter	pos	ASV_3026 Pontibacter
					ASV_3037	-0.0743177	1.08561	0.209801	0.296762	-0.354229	3.65816	0.723167	0.000254029	0.993994	0.00174409	FALSE	TRUE	Firmicutes	Erysipelotrichales	Erysipelotrichaceae	Holdemanella	pos	ASV_3037 Holdemanella
					ASV_3045	0.127284	-2.05058	0.161899	0.22902	0.786195	-8.95372	0.431753	3.43705e-19	0.993994	4.8263e-18	FALSE	TRUE	Firmicutes	Bacillales	Bacillaceae	Bacillus	neg	ASV_3045 Bacillus
					ASV_3049	-0.0786974	1.15374	0.141272	0.199851	-0.557062	5.77298	0.577485	7.78812e-09	0.993994	7.58905e-08	FALSE	TRUE	Gemmatimonadota	Unclassified	Unclassified	Unclassified	pos	ASV_3049 Unclassified
					ASV_3052	-0.101987	1.51605	0.0750636	0.106225	-1.35868	14.272	0.174248	3.26838e-46	0.993994	8.04781e-45	FALSE	TRUE	NB1-j	Unclassified	Unclassified	Unclassified	pos	ASV_3052 Unclassified
					ASV_3053	-0.0690487	1.00364	0.229915	0.325206	-0.300323	3.08616	0.763931	0.00202758	0.993994	0.0108121	FALSE	TRUE	Chloroflexi	Unclassified	Unclassified	Unclassified	pos	ASV_3053 Unclassified
					ASV_3054	-0.0805176	1.18205	0.220253	0.311542	-0.365569	3.79419	0.714687	0.000148124	0.993994	0.00106669	FALSE	TRUE	Actinobacteriota	Unclassified	Unclassified	Unclassified	pos	ASV_3054 Unclassified
					ASV_3059	-0.0895858	1.32312	0.106082	0.150088	-0.844497	8.81566	0.398392	1.18986e-18	0.993994	1.63384e-17	FALSE	TRUE	Firmicutes	Lachnospirales	Lachnospiraceae	Unclassified	pos	ASV_3059 Unclassified
					ASV_3061	-0.0876585	1.29314	0.0793801	0.112329	-1.10429	11.5121	0.269468	1.14641e-30	0.993994	2.11115e-29	FALSE	TRUE	Acidobacteriota	Vicinamibacterales	Unclassified	Unclassified	pos	ASV_3061 Unclassified
					ASV_3074	-0.0751159	1.09802	0.238731	0.337674	-0.314647	3.25172	0.75303	0.00114708	0.993994	0.00669604	FALSE	TRUE	Actinobacteriota	Gaiellales	Gaiellaceae	Gaiella	pos	ASV_3074 Gaiella
					ASV_3075	-0.0651338	0.942738	0.135417	0.191571	-0.480988	4.92109	0.630525	8.60637e-07	0.993994	7.58687e-06	FALSE	TRUE	Acidobacteriota	Subgroup 7	Unclassified	Unclassified	pos	ASV_3075 Unclassified
					ASV_3076	-0.056228	0.804195	0.108218	0.153108	-0.519582	5.25247	0.603355	1.50072e-07	0.993994	1.36589e-06	FALSE	TRUE	Firmicutes	Lachnospirales	Lachnospiraceae	Roseburia	pos	ASV_3076 Roseburia
					ASV_3077	-0.063383	0.915501	0.187287	0.264924	-0.338426	3.45571	0.735042	0.000548836	0.993994	0.00345938	FALSE	TRUE	Firmicutes	Oscillospirales	[Eubacterium] coprostanoligenes group	Unclassified	pos	ASV_3077 Unclassified
					ASV_3081	0.106581	-1.72851	0.324717	0.459275	0.328226	-3.76357	0.742741	0.000167507	0.993994	0.00118979	FALSE	TRUE	Proteobacteria	Pseudomonadales	Pseudomonadaceae	Pseudomonas	neg	ASV_3081 Pseudomonas
					ASV_3084	-0.0764343	1.11853	0.110263	0.156	-0.693199	7.17006	0.488185	7.49673e-13	0.993994	8.529e-12	FALSE	TRUE	Firmicutes	Clostridia UCG-014	Unclassified	Unclassified	pos	ASV_3084 Unclassified
					ASV_3085	-0.0555491	0.793634	0.136634	0.193291	-0.406555	4.10589	0.684335	4.02754e-05	0.993994	0.000309526	FALSE	TRUE	Acidobacteriota	Blastocatellales	Blastocatellaceae	JGI 0001001-H03	pos	ASV_3085 JGI 0001001-H03
					ASV_3086	-0.0709076	1.03256	0.227824	0.32225	-0.311238	3.20421	0.755619	0.00135433	0.993994	0.00771922	FALSE	TRUE	Acidobacteriota	Vicinamibacterales	Unclassified	Unclassified	pos	ASV_3086 Unclassified
					ASV_3087	-0.063383	0.915501	0.191119	0.270342	-0.331642	3.38646	0.740159	0.00070801	0.993994	0.00434606	FALSE	TRUE	Actinobacteriota	Solirubrobacterales	Solirubrobacteraceae	Unclassified	pos	ASV_3087 Unclassified
					ASV_3088	-0.0690037	1.00294	0.20408	0.288671	-0.338121	3.47433	0.735272	0.000512129	0.993994	0.00325634	FALSE	TRUE	Firmicutes	Paenibacillales	Paenibacillaceae	Ammoniphilus	pos	ASV_3088 Ammoniphilus
					ASV_3094	-0.081625	1.19928	0.12116	0.17141	-0.673697	6.99658	0.500504	2.62295e-12	0.993994	2.93798e-11	FALSE	TRUE	Acidobacteriota	Blastocatellales	Blastocatellaceae	Stenotrophobacter	pos	ASV_3094 Stenotrophobacter
					ASV_3095	-0.0687178	0.998491	0.215607	0.304973	-0.318717	3.27403	0.749941	0.00106025	0.993994	0.00624795	FALSE	TRUE	Gemmatimonadota	Gemmatimonadales	Gemmatimonadaceae	Unclassified	pos	ASV_3095 Unclassified
					ASV_3096	-0.102968	1.5313	0.0683571	0.0967411	-1.50632	15.8288	0.131984	1.9687e-56	0.993994	6.06806e-55	FALSE	TRUE	Entotheonellaeota	Entotheonellales	Entotheonellaceae	Unclassified	pos	ASV_3096 Unclassified
					ASV_3102	0.0758908	-1.25109	0.301071	0.425834	0.25207	-2.93798	0.800987	0.00330361	0.993994	0.0164745	FALSE	TRUE	Bacteroidota	Bacteroidales	Prevotellaceae	Prevotellaceae UCG-001	neg	ASV_3102 Prevotellaceae UCG-001
					ASV_3107	-0.0692171	1.00626	0.0958105	0.135563	-0.722438	7.42282	0.470025	1.14651e-13	0.993994	1.33764e-12	FALSE	TRUE	Proteobacteria	Sphingomonadales	Sphingomonadaceae	Sphingomonas	pos	ASV_3107 Sphingomonas
					ASV_3108	-0.0733625	1.07075	0.0690729	0.0977534	-1.0621	10.9536	0.288189	6.3892e-28	0.993994	1.10627e-26	FALSE	TRUE	Proteobacteria	Rhizobiales	Xanthobacteraceae	Pseudolabrys	pos	ASV_3108 Pseudolabrys
					ASV_3109	-0.0861408	1.26953	0.103875	0.146966	-0.829276	8.63823	0.406948	5.7092e-18	0.993994	7.6228e-17	FALSE	TRUE	NB1-j	Unclassified	Unclassified	Unclassified	pos	ASV_3109 Unclassified
					ASV_3113	0.119096	-1.92321	0.33872	0.479077	0.351607	-4.01441	0.725133	5.95956e-05	0.993994	0.000450048	FALSE	TRUE	Bacteroidota	Bacteroidales	Prevotellaceae	Prevotella_9	neg	ASV_3113 Prevotella_9
					ASV_3116	-0.0819221	1.2039	0.125774	0.177934	-0.651345	6.76599	0.514824	1.32403e-11	0.993994	1.44579e-10	FALSE	TRUE	Acidobacteriota	Pyrinomonadales	Pyrinomonadaceae	RB41	pos	ASV_3116 RB41
					ASV_3118	0.0720173	-1.19083	0.295027	0.417287	0.244104	-2.85375	0.80715	0.00432065	0.993994	0.0208523	FALSE	TRUE	Firmicutes	Lachnospirales	Lachnospiraceae	Blautia	neg	ASV_3118 Blautia
					ASV_3119	-0.0622989	0.898636	0.2059	0.291245	-0.302569	3.0855	0.762219	0.00203213	0.993994	0.0108297	FALSE	TRUE	Actinobacteriota	Micrococcales	Micrococcaceae	Unclassified	pos	ASV_3119 Unclassified
					ASV_3120	-0.056811	0.813265	0.194731	0.27545	-0.291741	2.95249	0.770485	0.00315218	0.993994	0.0158009	FALSE	TRUE	Actinobacteriota	Gaiellales	Gaiellaceae	Gaiella	pos	ASV_3120 Gaiella
					ASV_3122	0.0132767	-0.277044	0.0750623	0.106223	0.176876	-2.60813	0.859606	0.00910372	0.993994	0.0376091	FALSE	TRUE	Proteobacteria	Rhodobacterales	Rhodobacteraceae	Actibacterium	neg	ASV_3122 Actibacterium
					ASV_3124	0.10641	-1.72586	0.390708	0.5526	0.272352	-3.12317	0.785351	0.00178915	0.993994	0.00970741	FALSE	TRUE	Firmicutes	Peptostreptococcales-Tissierellales	Peptostreptococcaceae	Sporacetigenium	neg	ASV_3124 Sporacetigenium
					ASV_3130	-0.0817691	1.20152	0.229012	0.32393	-0.357051	3.7092	0.721054	0.000207917	0.993994	0.00145392	FALSE	TRUE	Proteobacteria	Burkholderiales	Nitrosomonadaceae	MND1	pos	ASV_3130 MND1
					ASV_3131	-0.0859249	1.26617	0.0779466	0.110302	-1.10236	11.4792	0.270307	1.67897e-30	0.993994	3.06589e-29	FALSE	TRUE	Acidobacteriota	Subgroup 17	Unclassified	Unclassified	pos	ASV_3131 Unclassified
					ASV_3132	-0.0757554	1.10797	0.0916879	0.129733	-0.826231	8.54038	0.408673	1.33777e-17	0.993994	1.77254e-16	FALSE	TRUE	Acidobacteriota	Blastocatellales	Blastocatellaceae	Stenotrophobacter	pos	ASV_3132 Stenotrophobacter
					ASV_3136	0.0721302	-1.19259	0.216674	0.306482	0.332897	-3.89123	0.739212	9.9738e-05	0.993994	0.000737806	FALSE	TRUE	Firmicutes	Peptostreptococcales-Tissierellales	Family XI	Peptoniphilus	neg	ASV_3136 Peptoniphilus
					ASV_3138	-0.0888637	1.31189	0.103904	0.147008	-0.855248	8.92392	0.392414	4.50062e-19	0.993994	6.28929e-18	FALSE	TRUE	Gemmatimonadota	Gemmatimonadales	Gemmatimonadaceae	Unclassified	pos	ASV_3138 Unclassified
					ASV_3139	-0.0835893	1.22984	0.0883435	0.125004	-0.946185	9.8384	0.344054	7.69252e-23	0.993994	1.17099e-21	FALSE	TRUE	Gemmatimonadota	Longimicrobiales	Longimicrobiaceae	YC-ZSS-LKJ147	pos	ASV_3139 YC-ZSS-LKJ147
					ASV_3143	0.118996	-1.92165	0.213858	0.302499	0.556425	-6.35258	0.57792	2.11735e-10	0.993994	2.20408e-09	FALSE	TRUE	Firmicutes	Bacillales	Bacillaceae	Bacillus	neg	ASV_3143 Bacillus
					ASV_3144	0.0804433	-1.32191	0.304827	0.431146	0.263898	-3.06604	0.791858	0.00216915	0.993994	0.0114685	FALSE	TRUE	Proteobacteria	Rhizobiales	Rhizobiaceae	Ochrobactrum	neg	ASV_3144 Ochrobactrum
					ASV_3146	-0.0655096	0.948583	0.210777	0.298142	-0.310801	3.18165	0.755952	0.00146437	0.993994	0.00819069	FALSE	TRUE	Gemmatimonadota	Gemmatimonadales	Gemmatimonadaceae	Unclassified	pos	ASV_3146 Unclassified
					ASV_3150	0.0132767	-0.277044	0.0750623	0.106223	0.176876	-2.60813	0.859606	0.00910372	0.993994	0.0376091	FALSE	TRUE	Bacteroidota	Bacteroidales	Muribaculaceae	Unclassified	neg	ASV_3150 Unclassified
					ASV_3153	-0.0989158	1.46826	0.105376	0.14909	-0.938693	9.84818	0.347889	6.97965e-23	0.993994	1.06434e-21	FALSE	TRUE	Methylomirabilota	Rokubacteriales	Unclassified	Unclassified	pos	ASV_3153 Unclassified
					ASV_3154	-0.0848961	1.25017	0.119571	0.169163	-0.710004	7.3903	0.477702	1.465e-13	0.993994	1.69783e-12	FALSE	TRUE	Proteobacteria	Sphingomonadales	Sphingomonadaceae	Unclassified	pos	ASV_3154 Unclassified
					ASV_3155	-0.0802407	1.17775	0.119781	0.16946	-0.669893	6.94998	0.502926	3.6533e-12	0.993994	4.07109e-11	FALSE	TRUE	Actinobacteriota	Propionibacteriales	Nocardioidaceae	Nocardioides	pos	ASV_3155 Nocardioides
					ASV_3156	-0.0897948	1.32637	0.0875305	0.123854	-1.02587	10.7091	0.304954	9.22111e-27	0.993994	1.55029e-25	FALSE	TRUE	Actinobacteriota	IMCC26256	Unclassified	Unclassified	pos	ASV_3156 Unclassified
					ASV_3165	-0.075053	1.09704	0.217816	0.308096	-0.344571	3.56072	0.730417	0.000369839	0.993994	0.00243903	FALSE	TRUE	Proteobacteria	Burkholderiales	Nitrosomonadaceae	MND1	pos	ASV_3165 MND1
					ASV_3166	-0.0606084	0.872339	0.219485	0.310456	-0.27614	2.80986	0.782441	0.00495629	0.993994	0.0235921	FALSE	TRUE	Methylomirabilota	Rokubacteriales	Unclassified	Unclassified	pos	ASV_3166 Unclassified
					ASV_3167	-0.0734567	1.07221	0.135569	0.191786	-0.541841	5.59068	0.587928	2.26188e-08	0.993994	2.16047e-07	FALSE	TRUE	Actinobacteriota	0319-7L14	Unclassified	Unclassified	pos	ASV_3167 Unclassified
					ASV_3169	-0.0721947	1.05258	0.0882783	0.124912	-0.817809	8.4266	0.413466	3.55859e-17	0.993994	4.66535e-16	FALSE	TRUE	Actinobacteriota	Streptosporangiales	Thermomonosporaceae	Actinocorallia	pos	ASV_3169 Actinocorallia
					ASV_3171	-0.0481186	0.678042	0.150256	0.212556	-0.320244	3.18995	0.748784	0.00142297	0.993994	0.00802625	FALSE	TRUE	Proteobacteria	Enterobacterales	Yersiniaceae	Unclassified	pos	ASV_3171 Unclassified
					ASV_3172	0.0765698	-1.26165	0.324486	0.458948	0.235973	-2.74901	0.813454	0.00597749	0.993994	0.027607	FALSE	TRUE	Firmicutes	Lachnospirales	Lachnospiraceae	Roseburia	neg	ASV_3172 Roseburia
					ASV_3176	-0.0617762	0.890506	0.234689	0.331958	-0.263226	2.68258	0.792377	0.00730562	0.993994	0.0321684	FALSE	TRUE	Acidobacteriota	Vicinamibacterales	Vicinamibacteraceae	Unclassified	pos	ASV_3176 Unclassified
					ASV_3177	-0.0683248	0.992378	0.206351	0.291884	-0.331109	3.39991	0.740562	0.000674076	0.993994	0.00415242	FALSE	TRUE	Proteobacteria	Caulobacterales	Caulobacteraceae	Caulobacter	pos	ASV_3177 Caulobacter
					ASV_3178	-0.0657618	0.952506	0.241858	0.342096	-0.271903	2.78432	0.785697	0.00536394	0.993994	0.0252291	FALSE	TRUE	Acidobacteriota	Vicinamibacterales	Vicinamibacteraceae	Unclassified	pos	ASV_3178 Unclassified
					ASV_3179	-0.0708936	1.03234	0.228318	0.322948	-0.310504	3.19661	0.756178	0.00139052	0.993994	0.00788264	FALSE	TRUE	Actinobacteriota	Micromonosporales	Micromonosporaceae	Luedemannella	pos	ASV_3179 Luedemannella
					ASV_3187	-0.0647876	0.937351	0.199444	0.282115	-0.324842	3.32259	0.745301	0.000891864	0.993994	0.00535365	FALSE	TRUE	Actinobacteriota	Solirubrobacterales	67-14	Unclassified	pos	ASV_3187 Unclassified
					ASV_3191	-0.0481186	0.678042	0.150256	0.212556	-0.320244	3.18995	0.748784	0.00142297	0.993994	0.00802625	FALSE	TRUE	Proteobacteria	Burkholderiales	TRA3-20	Unclassified	pos	ASV_3191 Unclassified
					ASV_3192	-0.073073	1.06624	0.203208	0.287438	-0.359598	3.70947	0.719148	0.000207691	0.993994	0.0014535	FALSE	TRUE	Gemmatimonadota	Longimicrobiales	Longimicrobiaceae	YC-ZSS-LKJ147	pos	ASV_3192 YC-ZSS-LKJ147
					ASV_3194	0.0484694	-0.824514	0.188037	0.265983	0.257766	-3.09987	0.796588	0.00193604	0.993994	0.0103685	FALSE	TRUE	Firmicutes	Bacillales	Bacillaceae	Bacillus	neg	ASV_3194 Bacillus
					ASV_3199	-0.0753502	1.10167	0.216032	0.305574	-0.348791	3.60524	0.727246	0.000311867	0.993994	0.00209163	FALSE	TRUE	Acidobacteriota	Bryobacterales	Bryobacteraceae	Bryobacter	pos	ASV_3199 Bryobacter
					ASV_3202	-0.0736934	1.07589	0.234182	0.331242	-0.314684	3.24806	0.753002	0.00116194	0.993994	0.00676914	FALSE	TRUE	Firmicutes	Unclassified	Unclassified	Unclassified	pos	ASV_3202 Unclassified
					ASV_3203	0.0904475	-1.47754	0.276647	0.391294	0.326942	-3.77604	0.743711	0.000159343	0.993994	0.00113899	FALSE	TRUE	Firmicutes	Oscillospirales	Butyricicoccaceae	Unclassified	neg	ASV_3203 Unclassified
					ASV_3209	0.0746503	-1.23179	0.291275	0.411981	0.256288	-2.98993	0.797728	0.00279042	0.993994	0.0141672	FALSE	TRUE	Firmicutes	Bacillales	Bacillaceae	Bacillus	neg	ASV_3209 Bacillus
					ASV_3212	-0.0612036	0.881597	0.1873	0.264941	-0.326768	3.32752	0.743843	0.000876218	0.993994	0.00527796	FALSE	TRUE	Acidobacteriota	Pyrinomonadales	Pyrinomonadaceae	RB41	pos	ASV_3212 RB41
					ASV_3213	-0.0664209	0.962761	0.194825	0.275584	-0.340926	3.49353	0.73316	0.000476677	0.993994	0.00305326	FALSE	TRUE	Acidobacteriota	Vicinamibacterales	Unclassified	Unclassified	pos	ASV_3213 Unclassified
					ASV_3214	-0.0864476	1.2743	0.0956947	0.135399	-0.903368	9.41145	0.36633	4.89345e-21	0.993994	7.16058e-20	FALSE	TRUE	Firmicutes	Oscillospirales	Ruminococcaceae	Incertae Sedis	pos	ASV_3214 Incertae Sedis
					ASV_3221	-0.0774721	1.13468	0.276373	0.390906	-0.280318	2.90268	0.779234	0.00369983	0.993994	0.0181791	FALSE	TRUE	Firmicutes	Erysipelotrichales	Erysipelatoclostridiaceae	Erysipelotrichaceae UCG-003	pos	ASV_3221 Erysipelotrichaceae UCG-003
					ASV_3223	-0.0606809	0.873466	0.131529	0.186072	-0.461351	4.69423	0.644547	2.67614e-06	0.993994	2.29173e-05	FALSE	TRUE	Proteobacteria	Rhizobiales	Rhizobiaceae	Mesorhizobium	pos	ASV_3223 Mesorhizobium
					ASV_3224	-0.070385	1.02443	0.114549	0.162061	-0.614454	6.32125	0.538915	2.59459e-10	0.993994	2.69763e-09	FALSE	TRUE	Acidobacteriota	Pyrinomonadales	Pyrinomonadaceae	RB41	pos	ASV_3224 RB41
					ASV_3231	0.120989	-1.95266	0.225754	0.319322	0.535935	-6.11502	0.592003	9.65434e-10	0.993994	9.73498e-09	FALSE	TRUE	Firmicutes	Bacillales	Planococcaceae	Domibacillus	neg	ASV_3231 Domibacillus
					ASV_3235	-0.0738852	1.07888	0.212173	0.300116	-0.348232	3.59487	0.727666	0.000324553	0.993994	0.00216335	FALSE	TRUE	Proteobacteria	Rhizobiales	Hyphomicrobiaceae	Pedomicrobium	pos	ASV_3235 Pedomicrobium
					ASV_3236	-0.0764343	1.11853	0.0799108	0.113079	-0.956495	9.89158	0.338822	4.52833e-23	0.993994	6.96641e-22	FALSE	TRUE	Chloroflexi	Unclassified	Unclassified	Unclassified	pos	ASV_3236 Unclassified
					ASV_3238	-0.0644783	0.93254	0.259743	0.36739	-0.248238	2.53829	0.80395	0.0111397	0.993994	0.0445587	FALSE	TRUE	Firmicutes	Staphylococcales	Staphylococcaceae	Staphylococcus	pos	ASV_3238 Staphylococcus
					ASV_3240	-0.0473204	0.665626	0.0927198	0.131192	-0.510359	5.07366	0.6098	3.90227e-07	0.993994	3.48956e-06	FALSE	TRUE	Acidobacteriota	Vicinamibacterales	Vicinamibacteraceae	Unclassified	pos	ASV_3240 Unclassified
					ASV_3247	-0.0541679	0.772147	0.165024	0.23344	-0.328242	3.30769	0.742729	0.000940682	0.993994	0.00561181	FALSE	TRUE	Myxococcota	Polyangiales	BIrii41	Unclassified	pos	ASV_3247 Unclassified
					ASV_3248	-0.0875816	1.29194	0.172262	0.243676	-0.50842	5.30189	0.611159	1.14612e-07	0.993994	1.04974e-06	FALSE	TRUE	Acidobacteriota	Subgroup 7	Unclassified	Unclassified	pos	ASV_3248 Unclassified
					ASV_3249	-0.0664209	0.962761	0.215873	0.305349	-0.307685	3.15298	0.758322	0.00161612	0.993994	0.00888508	FALSE	TRUE	Proteobacteria	Burkholderiales	Oxalobacteraceae	Massilia	pos	ASV_3249 Massilia
					ASV_3251	-0.0919593	1.36004	0.121342	0.171667	-0.757851	7.92255	0.44854	2.32686e-15	0.993994	2.86474e-14	FALSE	TRUE	Actinobacteriota	Unclassified	Unclassified	Unclassified	pos	ASV_3251 Unclassified
					ASV_3252	0.107783	-1.74722	0.367531	0.519822	0.293262	-3.36118	0.769322	0.0007761	0.993994	0.00473062	FALSE	TRUE	Firmicutes	Bacillales	Bacillaceae	Unclassified	neg	ASV_3252 Unclassified
					ASV_3257	-0.0456871	0.640218	0.133094	0.188286	-0.343269	3.40024	0.731396	0.000673272	0.993994	0.00415041	FALSE	TRUE	Proteobacteria	Enterobacterales	Enterobacteriaceae	Pseudocitrobacter	pos	ASV_3257 Pseudocitrobacter
					ASV_3258	-0.0519123	0.737059	0.186383	0.263645	-0.278524	2.79565	0.78061	0.00517961	0.993994	0.0244814	FALSE	TRUE	Methylomirabilota	Rokubacteriales	Unclassified	Unclassified	pos	ASV_3258 Unclassified
					ASV_3260	-0.060141	0.865068	0.164213	0.232293	-0.366237	3.72403	0.714188	0.000196066	0.993994	0.00138104	FALSE	TRUE	RCP2-54	Unclassified	Unclassified	Unclassified	pos	ASV_3260 Unclassified
					ASV_3267	-0.0669633	0.971198	0.120717	0.170783	-0.554713	5.68672	0.579091	1.29502e-08	0.993994	1.24655e-07	FALSE	TRUE	Actinobacteriota	Streptomycetales	Streptomycetaceae	Streptomyces	pos	ASV_3267 Streptomyces
					ASV_3269	-0.050298	0.711946	0.163387	0.231125	-0.307846	3.08035	0.7582	0.00206755	0.993994	0.011005	FALSE	TRUE	Proteobacteria	Rhizobiales	Xanthobacteraceae	Unclassified	pos	ASV_3269 Unclassified
					ASV_3270	-0.0630737	0.91069	0.201698	0.285302	-0.312714	3.19202	0.754498	0.00141282	0.993994	0.00799496	FALSE	TRUE	Verrucomicrobiota	Pedosphaerales	Pedosphaeraceae	Unclassified	pos	ASV_3270 Unclassified
					ASV_3275	-0.069896	1.01682	0.122026	0.172635	-0.572794	5.88999	0.566784	3.86212e-09	0.993994	3.81039e-08	FALSE	TRUE	Proteobacteria	Pseudomonadales	Pseudomonadaceae	Pseudomonas	pos	ASV_3275 Pseudomonas
					ASV_3277	-0.0638363	0.922553	0.206725	0.292413	-0.308798	3.15497	0.757476	0.00160514	0.993994	0.00883032	FALSE	TRUE	Actinobacteriota	Streptomycetales	Streptomycetaceae	E1B-B3-114	pos	ASV_3277 E1B-B3-114
					ASV_3283	-0.0872674	1.28705	0.103388	0.146279	-0.844073	8.79865	0.398628	1.38476e-18	0.993994	1.89848e-17	FALSE	TRUE	Actinobacteriota	Bifidobacteriales	Bifidobacteriaceae	Unclassified	pos	ASV_3283 Unclassified
					ASV_3284	-0.0640281	0.925537	0.115537	0.163459	-0.554177	5.66221	0.579458	1.49438e-08	0.993994	1.43526e-07	FALSE	TRUE	Gemmatimonadota	Longimicrobiales	Longimicrobiaceae	YC-ZSS-LKJ147	pos	ASV_3284 YC-ZSS-LKJ147
					ASV_3293	-0.086172	1.27002	0.0910379	0.128814	-0.946552	9.8593	0.343867	6.24806e-23	0.993994	9.56129e-22	FALSE	TRUE	Actinobacteriota	Solirubrobacterales	67-14	Unclassified	pos	ASV_3293 Unclassified
					ASV_3307	-0.0545375	0.777897	0.175529	0.248295	-0.310704	3.13296	0.756025	0.00173055	0.993994	0.00940707	FALSE	TRUE	Proteobacteria	Sphingomonadales	Sphingomonadaceae	Novosphingobium	pos	ASV_3307 Novosphingobium
					ASV_3308	-0.0616397	0.888382	0.243869	0.344941	-0.252757	2.57546	0.800456	0.0100106	0.993994	0.0404518	FALSE	TRUE	Acidobacteriota	Subgroup 7	Unclassified	Unclassified	pos	ASV_3308 Unclassified
					ASV_3313	-0.0778155	1.14002	0.0763161	0.107996	-1.01965	10.5561	0.307896	4.75979e-26	0.993994	7.82081e-25	FALSE	TRUE	Proteobacteria	Burkholderiales	Comamonadaceae	Ramlibacter	pos	ASV_3313 Ramlibacter
					ASV_3314	-0.0820162	1.20537	0.232749	0.329215	-0.35238	3.66134	0.724553	0.000250902	0.993994	0.00172903	FALSE	TRUE	Actinobacteriota	Solirubrobacterales	67-14	Unclassified	pos	ASV_3314 Unclassified
					ASV_3315	-0.0642415	0.928857	0.201241	0.284656	-0.319228	3.26309	0.749554	0.00110206	0.993994	0.00647673	FALSE	TRUE	Proteobacteria	Rhizobiales	Rhizobiales Incertae Sedis	Unclassified	pos	ASV_3315 Unclassified
					ASV_3318	-0.0592272	0.850852	0.203902	0.28842	-0.290468	2.95004	0.771458	0.00317729	0.993994	0.0158993	FALSE	TRUE	Proteobacteria	Tistrellales	Geminicoccaceae	Unclassified	pos	ASV_3318 Unclassified
					ASV_3319	0.0258794	-0.473095	0.13216	0.186966	0.195818	-2.53039	0.844753	0.0113937	0.993994	0.0448728	FALSE	TRUE	Bacteroidota	Bacteroidales	Bacteroidaceae	Bacteroides	neg	ASV_3319 Bacteroides
					ASV_3321	-0.0764343	1.11853	0.216794	0.306651	-0.352567	3.64757	0.724413	0.000264729	0.993994	0.00180898	FALSE	TRUE	Proteobacteria	Enterobacterales	Enterobacteriaceae	Aquamonas	pos	ASV_3321 Aquamonas
					ASV_3322	-0.0625848	0.903084	0.199623	0.282369	-0.313515	3.19825	0.75389	0.00138267	0.993994	0.00785498	FALSE	TRUE	Actinobacteriota	Micromonosporales	Micromonosporaceae	Virgisporangium	pos	ASV_3322 Virgisporangium
					ASV_3334	-0.0912873	1.34959	0.148531	0.210116	-0.6146	6.42306	0.538819	1.33563e-10	0.993994	1.40548e-09	FALSE	TRUE	Actinobacteriota	0319-7L14	Unclassified	Unclassified	pos	ASV_3334 Unclassified
					ASV_3335	-0.0692171	1.00626	0.157425	0.222693	-0.439684	4.51859	0.660166	6.22543e-06	0.993994	5.17813e-05	FALSE	TRUE	Firmicutes	Oscillospirales	Ruminococcaceae	Ruminococcus	pos	ASV_3335 Ruminococcus
					ASV_3336	-0.0706433	1.02844	0.209628	0.296517	-0.336994	3.46842	0.736122	0.000523538	0.993994	0.0033216	FALSE	TRUE	Myxococcota	Unclassified	Unclassified	Unclassified	pos	ASV_3336 Unclassified
					ASV_3337	-0.0559187	0.799384	0.177011	0.250391	-0.315906	3.19254	0.752074	0.00141026	0.993994	0.00798566	FALSE	TRUE	Actinobacteriota	Propionibacteriales	Nocardioidaceae	Aeromicrobium	pos	ASV_3337 Aeromicrobium
					ASV_3344	-0.080228	1.17755	0.120749	0.170828	-0.664422	6.89317	0.50642	5.45607e-12	0.993994	6.049e-11	FALSE	TRUE	Proteobacteria	Xanthomonadales	Xanthomonadaceae	Lysobacter	pos	ASV_3344 Lysobacter
					ASV_3347	0.0595276	-0.996539	0.252959	0.357795	0.235325	-2.78522	0.813957	0.00534914	0.993994	0.0251868	FALSE	TRUE	Bacteroidota	Bacteroidales	Rikenellaceae	Alistipes	neg	ASV_3347 Alistipes
					ASV_3348	0.0484694	-0.824514	0.125273	0.177227	0.386909	-4.65231	0.698823	3.28233e-06	0.993994	2.78886e-05	FALSE	TRUE	Firmicutes	Bacillales	Bacillaceae	Oceanobacillus	neg	ASV_3348 Oceanobacillus
					ASV_3350	-0.0618315	0.891366	0.223129	0.31561	-0.277111	2.82426	0.781695	0.00473897	0.993994	0.0226574	FALSE	TRUE	Actinobacteriota	Solirubrobacterales	Solirubrobacteraceae	Solirubrobacter	pos	ASV_3350 Solirubrobacter
					ASV_3352	-0.0689676	1.00238	0.255005	0.360689	-0.270456	2.77906	0.78681	0.00545158	0.993994	0.0255308	FALSE	TRUE	Acidobacteriota	Unclassified	Unclassified	Unclassified	pos	ASV_3352 Unclassified
					ASV_3353	-0.065932	0.955155	0.24294	0.343626	-0.271393	2.77963	0.786089	0.00544201	0.993994	0.0254997	FALSE	TRUE	Chloroflexi	S085	Unclassified	Unclassified	pos	ASV_3353 Unclassified
					ASV_3354	-0.0608199	0.875629	0.188181	0.266188	-0.323199	3.28952	0.746545	0.00100359	0.993994	0.00596256	FALSE	TRUE	Myxococcota	Myxococcales	Myxococcaceae	Unclassified	pos	ASV_3354 Unclassified
					ASV_3358	-0.103432	1.53851	0.0734015	0.103874	-1.40912	14.8113	0.158799	1.23888e-49	0.993994	3.34422e-48	FALSE	TRUE	Bacteroidota	Chitinophagales	Chitinophagaceae	Terrimonas	pos	ASV_3358 Terrimonas
					ASV_3365	-0.0803258	1.17907	0.160572	0.227144	-0.500248	5.19085	0.6169	2.09336e-07	0.993994	1.89339e-06	FALSE	TRUE	Methylomirabilota	Rokubacteriales	Unclassified	Unclassified	pos	ASV_3365 Unclassified
					ASV_3368	-0.0709697	1.03352	0.131214	0.185627	-0.54087	5.56773	0.588597	2.58085e-08	0.993994	2.44899e-07	FALSE	TRUE	Actinobacteriota	Corynebacteriales	Mycobacteriaceae	Mycobacterium	pos	ASV_3368 Mycobacterium
					ASV_3374	-0.0760646	1.11278	0.0846976	0.119848	-0.898073	9.28492	0.369147	1.61827e-20	0.993994	2.35612e-19	FALSE	TRUE	Acidobacteriota	Subgroup 7	Unclassified	Unclassified	pos	ASV_3374 Unclassified
					ASV_3378	-0.0638916	0.923413	0.207796	0.293926	-0.307473	3.14165	0.758483	0.00167997	0.993994	0.00917807	FALSE	TRUE	Myxococcota	Myxococcales	Myxococcaceae	P3OB-42	pos	ASV_3378 P3OB-42
					ASV_3382	-0.0898844	1.32777	0.108099	0.15294	-0.831503	8.68163	0.40569	3.90123e-18	0.993994	5.26545e-17	FALSE	TRUE	Bdellovibrionota	Bdellovibrionales	Bdellovibrionaceae	OM27 clade	pos	ASV_3382 OM27 clade
					ASV_3385	-0.0869365	1.28191	0.0956011	0.135267	-0.909367	9.47689	0.363156	2.61981e-21	0.993994	3.85956e-20	FALSE	TRUE	Firmicutes	Bacillales	Bacillaceae	Pontibacillus	pos	ASV_3385 Pontibacillus
					ASV_3388	-0.0698235	1.01569	0.246281	0.348351	-0.283512	2.91571	0.776785	0.00354875	0.993994	0.0175459	FALSE	TRUE	Acidobacteriota	Vicinamibacterales	Vicinamibacteraceae	Unclassified	pos	ASV_3388 Unclassified
					ASV_3392	-0.103382	1.53774	0.0931534	0.131805	-1.10981	11.6668	0.267082	1.88451e-31	0.993994	3.53021e-30	FALSE	TRUE	Acidobacteriota	Thermoanaerobaculales	Thermoanaerobaculaceae	Subgroup 10	pos	ASV_3392 Subgroup 10
					ASV_3395	0.0567993	-0.954097	0.216827	0.306699	0.261956	-3.11086	0.793355	0.00186541	0.993994	0.010096	FALSE	TRUE	Campylobacterota	Campylobacterales	Helicobacteraceae	Helicobacter	neg	ASV_3395 Helicobacter
					ASV_3399	-0.0713966	1.04016	0.140354	0.198553	-0.508688	5.23871	0.610971	1.617e-07	0.993994	1.47018e-06	FALSE	TRUE	Proteobacteria	Burkholderiales	Nitrosomonadaceae	MND1	pos	ASV_3399 MND1
					ASV_3403	-0.0688335	1.00029	0.219786	0.310882	-0.313185	3.21759	0.75414	0.00129272	0.993994	0.0074118	FALSE	TRUE	Actinobacteriota	Unclassified	Unclassified	Unclassified	pos	ASV_3403 Unclassified
					ASV_3406	-0.0881043	1.30007	0.0958822	0.135664	-0.91888	9.58303	0.358158	9.42425e-22	0.993994	1.40507e-20	FALSE	TRUE	Gemmatimonadota	Gemmatimonadales	Gemmatimonadaceae	Unclassified	pos	ASV_3406 Unclassified
					ASV_3414	-0.0586208	0.841419	0.0929385	0.131502	-0.630748	6.39854	0.528205	1.56867e-10	0.993994	1.64474e-09	FALSE	TRUE	Chloroflexi	C0119	Unclassified	Unclassified	pos	ASV_3414 Unclassified
					ASV_3415	0.0883297	-1.44459	0.294937	0.41716	0.299487	-3.46293	0.764569	0.000534329	0.993994	0.00338057	FALSE	TRUE	Firmicutes	Bacillales	Bacillaceae	Oceanobacillus	neg	ASV_3415 Oceanobacillus
					ASV_3420	0.118046	-1.90687	0.344888	0.4878	0.342273	-3.90912	0.732145	9.26327e-05	0.993994	0.000687586	FALSE	TRUE	Actinobacteriota	Bifidobacteriales	Bifidobacteriaceae	Bifidobacterium	neg	ASV_3420 Bifidobacterium
					ASV_3423	0.115282	-1.86388	0.257082	0.363626	0.448427	-5.12582	0.653845	2.96249e-07	0.993994	2.66287e-06	FALSE	TRUE	Firmicutes	Bacillales	Bacillaceae	Unclassified	neg	ASV_3423 Unclassified
					ASV_3424	0.0988979	-1.609	0.274122	0.387723	0.360781	-4.14986	0.718263	3.32676e-05	0.993994	0.00025795	FALSE	TRUE	Firmicutes	Bacillales	Bacillaceae	Unclassified	neg	ASV_3424 Unclassified
					ASV_3425	0.0675144	-1.12078	0.191874	0.27141	0.351869	-4.12949	0.724937	3.63566e-05	0.993994	0.000280152	FALSE	TRUE	Bacteroidota	Bacteroidales	Tannerellaceae	Parabacteroides	neg	ASV_3425 Parabacteroides
					ASV_3431	0.068349	-1.13377	0.270218	0.382202	0.252941	-2.96641	0.800314	0.00301298	0.993994	0.0152084	FALSE	TRUE	Firmicutes	Veillonellales-Selenomonadales	Veillonellaceae	Dialister	neg	ASV_3431 Dialister
					ASV_3435	-0.0616925	0.889203	0.195861	0.277049	-0.31498	3.20955	0.752777	0.00132942	0.993994	0.0075922	FALSE	TRUE	Desulfobacterota	Unclassified	Unclassified	Unclassified	pos	ASV_3435 Unclassified
					ASV_3436	-0.0681114	0.989058	0.112411	0.159038	-0.605914	6.21901	0.544572	5.00293e-10	0.993994	5.12197e-09	FALSE	TRUE	Proteobacteria	Burkholderiales	Nitrosomonadaceae	MND1	pos	ASV_3436 MND1
					ASV_3442	0.0781755	-1.28663	0.245432	0.347151	0.318522	-3.70626	0.750089	0.000210341	0.993994	0.0014685	FALSE	TRUE	Firmicutes	Bacillales	Bacillaceae	Unclassified	neg	ASV_3442 Unclassified
					ASV_3449	-0.0858524	1.26504	0.0768514	0.108753	-1.11712	11.6323	0.263942	2.82515e-31	0.993994	5.25829e-30	FALSE	TRUE	Latescibacterota	Unclassified	Unclassified	Unclassified	pos	ASV_3449 Unclassified
					ASV_3456	-0.0724279	1.05621	0.143042	0.202354	-0.506341	5.21961	0.612618	1.79304e-07	0.993994	1.62684e-06	FALSE	TRUE	Firmicutes	Veillonellales-Selenomonadales	Selenomonadaceae	Mitsuokella	pos	ASV_3456 Mitsuokella
					ASV_3457	-0.0762208	1.11521	0.22768	0.322046	-0.334772	3.4629	0.737797	0.000534389	0.993994	0.00338057	FALSE	TRUE	Proteobacteria	Xanthomonadales	Rhodanobacteraceae	Unclassified	pos	ASV_3457 Unclassified
					ASV_3472	-0.0733625	1.07075	0.20788	0.294045	-0.352908	3.64144	0.724157	0.000271121	0.993994	0.00184397	FALSE	TRUE	Actinobacteriota	Unclassified	Unclassified	Unclassified	pos	ASV_3472 Unclassified
					ASV_3482	-0.0763739	1.11759	0.0965069	0.136548	-0.791383	8.18463	0.428721	2.73132e-16	0.993994	3.48103e-15	FALSE	TRUE	Methylomirabilota	Rokubacteriales	Unclassified	Unclassified	pos	ASV_3482 Unclassified
					ASV_3483	-0.0614791	0.885883	0.108017	0.152824	-0.56916	5.79674	0.569247	6.76161e-09	0.993994	6.60358e-08	FALSE	TRUE	Proteobacteria	Burkholderiales	TRA3-20	Unclassified	pos	ASV_3483 Unclassified
					ASV_3484	-0.0578226	0.829002	0.231138	0.326937	-0.250165	2.53566	0.80246	0.0112234	0.993994	0.0448112	FALSE	TRUE	Acidobacteriota	Subgroup 17	Unclassified	Unclassified	pos	ASV_3484 Unclassified
					ASV_3489	0.0744024	-1.22794	0.335654	0.474742	0.221664	-2.58654	0.824575	0.0096946	0.993994	0.039673	FALSE	TRUE	Proteobacteria	Rickettsiales	Anaplasmataceae	Neorickettsia	neg	ASV_3489 Neorickettsia
					ASV_3492	0.0862419	-1.41212	0.34732	0.49124	0.248307	-2.8746	0.803897	0.00404544	0.993994	0.0196441	FALSE	TRUE	Proteobacteria	Sphingomonadales	Sphingomonadaceae	Sphingobium	neg	ASV_3492 Sphingobium
					ASV_3497	-0.0952593	1.41138	0.06418	0.090834	-1.48425	15.538	0.137742	1.91831e-54	0.993994	5.65217e-53	FALSE	TRUE	Proteobacteria	Rhizobiales	Devosiaceae	Devosia	pos	ASV_3497 Devosia
					ASV_3510	-0.0617883	0.890694	0.104402	0.147712	-0.591833	6.02995	0.553963	1.64011e-09	0.993994	1.64049e-08	FALSE	TRUE	Proteobacteria	Rhizobiales	Xanthobacteraceae	Rhodoplanes	pos	ASV_3510 Rhodoplanes
					ASV_3511	-0.090593	1.33879	0.0900251	0.127382	-1.00631	10.5101	0.314267	7.76467e-26	0.993994	1.26624e-24	FALSE	TRUE	Proteobacteria	Burkholderiales	Sutterellaceae	Unclassified	pos	ASV_3511 Unclassified
					ASV_3514	-0.0798584	1.1718	0.137173	0.194054	-0.582174	6.03851	0.56045	1.55541e-09	0.993994	1.55756e-08	FALSE	TRUE	Unclassified	Unclassified	Unclassified	Unclassified	pos	ASV_3514 Unclassified
					ASV_3515	0.056333	-0.946843	0.249191	0.352466	0.226064	-2.68634	0.821152	0.00722394	0.993994	0.0318249	FALSE	TRUE	Bacteroidota	Bacteroidales	Muribaculaceae	Unclassified	neg	ASV_3515 Unclassified
					ASV_3516	-0.0583312	0.836914	0.207819	0.293959	-0.280683	2.84704	0.778954	0.00441276	0.993994	0.0212497	FALSE	TRUE	Chloroflexi	Unclassified	Unclassified	Unclassified	pos	ASV_3516 Unclassified
					ASV_3526	-0.0877778	1.295	0.11595	0.164043	-0.757029	7.89425	0.449033	2.92073e-15	0.993994	3.57061e-14	FALSE	TRUE	Firmicutes	Lactobacillales	Enterococcaceae	Unclassified	pos	ASV_3526 Unclassified
					ASV_3530	0.135681	-2.18121	0.339649	0.480392	0.399474	-4.54047	0.689544	5.61278e-06	0.993994	4.68199e-05	FALSE	TRUE	Actinobacteriota	Propionibacteriales	Nocardioidaceae	Nocardioides	neg	ASV_3530 Nocardioides
					ASV_3539	-0.056228	0.804195	0.200735	0.283941	-0.280111	2.83226	0.779393	0.00462197	0.993994	0.0221712	FALSE	TRUE	Actinobacteriota	Microtrichales	Ilumatobacteraceae	Unclassified	pos	ASV_3539 Unclassified
					ASV_3540	-0.0624907	0.90162	0.114126	0.161463	-0.547558	5.58406	0.583996	2.34972e-08	0.993994	2.23945e-07	FALSE	TRUE	Proteobacteria	Burkholderiales	Comamonadaceae	Ramlibacter	pos	ASV_3540 Ramlibacter
					ASV_3541	-0.0736718	1.07556	0.141389	0.200017	-0.521057	5.37734	0.602327	7.55943e-08	0.993994	6.99006e-07	FALSE	TRUE	Proteobacteria	Pseudomonadales	Pseudomonadaceae	Pseudomonas	pos	ASV_3541 Pseudomonas
					ASV_3542	-0.0787477	1.15452	0.163227	0.230899	-0.482443	5.00011	0.629492	5.72962e-07	0.993994	5.09743e-06	FALSE	TRUE	Gemmatimonadota	Gemmatimonadales	Gemmatimonadaceae	Unclassified	pos	ASV_3542 Unclassified
					ASV_3543	-0.0624551	0.901066	0.205297	0.290392	-0.304218	3.10293	0.760962	0.00191617	0.993994	0.0103129	FALSE	TRUE	Actinobacteriota	Rubrobacterales	Rubrobacteriaceae	Rubrobacter	pos	ASV_3543 Rubrobacter
					ASV_3550	-0.0725644	1.05833	0.159394	0.225478	-0.455252	4.69372	0.648928	2.6828e-06	0.993994	2.29516e-05	FALSE	TRUE	Proteobacteria	Enterobacterales	Vibrionaceae	Vibrio	pos	ASV_3550 Vibrio
					ASV_3551	-0.0838044	1.23318	0.116277	0.164505	-0.720728	7.49631	0.471077	6.56378e-14	0.993994	7.73068e-13	FALSE	TRUE	Actinobacteriota	Micrococcales	Micrococcaceae	Pseudarthrobacter	pos	ASV_3551 Pseudarthrobacter
					ASV_3552	-0.0687178	0.998491	0.23053	0.326076	-0.298087	3.06215	0.765637	0.00219756	0.993994	0.0115765	FALSE	TRUE	Acidobacteriota	Subgroup 7	Unclassified	Unclassified	pos	ASV_3552 Unclassified
					ASV_3553	0.0855966	-1.40208	0.35468	0.501648	0.241335	-2.79494	0.809295	0.00519087	0.993994	0.0245212	FALSE	TRUE	Firmicutes	Staphylococcales	Staphylococcaceae	Staphylococcus	neg	ASV_3553 Staphylococcus
					ASV_3555	-0.0572396	0.819932	0.170222	0.240791	-0.336264	3.40516	0.736672	0.000661247	0.993994	0.0040901	FALSE	TRUE	Firmicutes	Oscillospirales	Ruminococcaceae	Ruminococcus	pos	ASV_3555 Ruminococcus
					ASV_3556	0.0717872	-1.18725	0.314398	0.444682	0.228332	-2.66989	0.819388	0.00758759	0.993994	0.0331081	FALSE	TRUE	Firmicutes	Bacillales	Bacillaceae	Bacillus	neg	ASV_3556 Bacillus
					ASV_3562	0.107196	-1.73808	0.368183	0.520745	0.291147	-3.33768	0.770939	0.000844817	0.993994	0.00511006	FALSE	TRUE	Proteobacteria	Enterobacterales	Yersiniaceae	Serratia	neg	ASV_3562 Serratia
					ASV_3563	0.0567993	-0.954097	0.253813	0.359003	0.223784	-2.65763	0.822925	0.00786926	0.993994	0.034234	FALSE	TRUE	Firmicutes	Lachnospirales	Lachnospiraceae	Lachnospiraceae NK4A136 group	neg	ASV_3563 Lachnospiraceae NK4A136 group
					ASV_3572	-0.0585015	0.839563	0.184904	0.261553	-0.316388	3.20991	0.751708	0.00132777	0.993994	0.00758776	FALSE	TRUE	Proteobacteria	Sphingomonadales	Sphingomonadaceae	Ellin6055	pos	ASV_3572 Ellin6055
					ASV_3573	-0.0878909	1.29675	0.10595	0.149902	-0.829548	8.65071	0.406794	5.11816e-18	0.993994	6.86528e-17	FALSE	TRUE	Proteobacteria	Xanthomonadales	Xanthomonadaceae	Pseudoxanthomonas	pos	ASV_3573 Pseudoxanthomonas
					ASV_3574	-0.061403	0.884699	0.204418	0.289149	-0.30038	3.05966	0.763887	0.00221585	0.993994	0.0116656	FALSE	TRUE	Acidobacteriota	Vicinamibacterales	Vicinamibacteraceae	Unclassified	pos	ASV_3574 Unclassified
					ASV_3581	-0.0652531	0.944594	0.172266	0.243682	-0.378792	3.87635	0.704842	0.000106037	0.993994	0.000780419	FALSE	TRUE	Firmicutes	Lachnospirales	Lachnospiraceae	Lachnospiraceae NC2004 group	pos	ASV_3581 Lachnospiraceae NC2004 group
					ASV_3582	-0.0614791	0.885883	0.208206	0.294506	-0.29528	3.00803	0.76778	0.0026295	0.993994	0.0134287	FALSE	TRUE	Acidobacteriota	Subgroup 7	Unclassified	Unclassified	pos	ASV_3582 Unclassified
					ASV_3583	-0.0475959	0.669912	0.182112	0.257604	-0.261356	2.60055	0.793818	0.00930758	0.993994	0.038308	FALSE	TRUE	Firmicutes	Veillonellales-Selenomonadales	Selenomonadaceae	Unclassified	pos	ASV_3583 Unclassified
					ASV_3584	-0.0397958	0.54857	0.140835	0.199233	-0.282571	2.75341	0.777506	0.00589771	0.993994	0.0272675	FALSE	TRUE	Proteobacteria	Enterobacterales	Unclassified	Unclassified	pos	ASV_3584 Unclassified
					ASV_3586	-0.0725669	1.05837	0.212117	0.300037	-0.342108	3.52747	0.732269	0.000419558	0.993994	0.00272353	FALSE	TRUE	Firmicutes	Lachnospirales	Lachnospiraceae	Roseburia	pos	ASV_3586 Roseburia
					ASV_3590	-0.0498091	0.70434	0.191803	0.27131	-0.259688	2.59607	0.795104	0.00942968	0.993994	0.0387898	FALSE	TRUE	Proteobacteria	Rhizobiales	Beijerinckiaceae	Bosea	pos	ASV_3590 Bosea
					ASV_3591	0.0492841	-0.837187	0.187103	0.264663	0.263406	-3.16322	0.792238	0.00156037	0.993994	0.00863132	FALSE	TRUE	Firmicutes	Lachnospirales	Lachnospiraceae	Lachnospiraceae NK4A136 group	neg	ASV_3591 Lachnospiraceae NK4A136 group
					ASV_3601	0.0716106	-1.18451	0.272036	0.384774	0.26324	-3.07845	0.792366	0.00208079	0.993994	0.0110654	FALSE	TRUE	Bacteroidota	Bacteroidales	Muribaculaceae	Unclassified	neg	ASV_3601 Unclassified
					ASV_3604	-0.0761587	1.11425	0.119493	0.169053	-0.637347	6.5911	0.523899	4.36577e-11	0.993994	4.69047e-10	FALSE	TRUE	Acidobacteriota	Vicinamibacterales	Unclassified	Unclassified	pos	ASV_3604 Unclassified
					ASV_3605	-0.0829301	1.21958	0.116088	0.164237	-0.714375	7.42575	0.474995	1.1214e-13	0.993994	1.3101e-12	FALSE	TRUE	Proteobacteria	Steroidobacterales	Steroidobacteraceae	Unclassified	pos	ASV_3605 Unclassified
					ASV_3606	-0.0661454	0.958475	0.139546	0.197409	-0.474006	4.85526	0.635496	1.20228e-06	0.993994	1.05451e-05	FALSE	TRUE	Actinobacteriota	Micrococcales	Micrococcaceae	Acaricomes	pos	ASV_3606 Acaricomes
					ASV_3607	-0.0885636	1.30722	0.100361	0.141997	-0.882453	9.20594	0.377532	3.38687e-20	0.993994	4.87396e-19	FALSE	TRUE	Chloroflexi	Unclassified	Unclassified	Unclassified	pos	ASV_3607 Unclassified
					ASV_3608	-0.054262	0.773611	0.176278	0.249354	-0.307821	3.10246	0.758218	0.00191919	0.993994	0.0103164	FALSE	TRUE	Actinobacteriota	Micrococcales	Micrococcaceae	Acaricomes	pos	ASV_3608 Acaricomes
					ASV_3610	-0.0494998	0.699529	0.184855	0.261484	-0.267777	2.67523	0.788871	0.00746782	0.993994	0.0326382	FALSE	TRUE	Proteobacteria	Azospirillales	Azospirillaceae	Skermanella	pos	ASV_3610 Skermanella
					ASV_3618	-0.0747775	1.09276	0.214147	0.302907	-0.349188	3.60757	0.726948	0.000309083	0.993994	0.00207455	FALSE	TRUE	Actinobacteriota	Gaiellales	Unclassified	Unclassified	pos	ASV_3618 Unclassified
					ASV_3622	-0.0797815	1.1706	0.0579814	0.0820679	-1.37598	14.2638	0.168826	3.67734e-46	0.993994	9.02923e-45	FALSE	TRUE	Firmicutes	Clostridia UCG-014	Unclassified	Unclassified	pos	ASV_3622 Unclassified
					ASV_3629	-0.0600979	0.864397	0.154578	0.218668	-0.388786	3.95301	0.697435	7.71748e-05	0.993994	0.000575303	FALSE	TRUE	RCP2-54	Unclassified	Unclassified	Unclassified	pos	ASV_3629 Unclassified
					ASV_3633	-0.0647642	0.936988	0.210421	0.297639	-0.307784	3.14807	0.758247	0.00164353	0.993994	0.00902434	FALSE	TRUE	Bacteroidota	Chitinophagales	Chitinophagaceae	Flaviaesturariibacter	pos	ASV_3633 Flaviaesturariibacter
					ASV_3643	-0.0776358	1.13722	0.0776776	0.109921	-0.999462	10.3458	0.317571	4.37252e-25	0.993994	7.01216e-24	FALSE	TRUE	Acidobacteriota	Vicinamibacterales	Vicinamibacteraceae	Vicinamibacter	pos	ASV_3643 Vicinamibacter
					ASV_3644	-0.0636801	0.920123	0.215305	0.304546	-0.295767	3.02129	0.767408	0.00251696	0.993994	0.0129223	FALSE	TRUE	Acidobacteriota	Vicinamibacterales	Unclassified	Unclassified	pos	ASV_3644 Unclassified
					ASV_3645	-0.0896583	1.32425	0.11429	0.161695	-0.78448	8.1898	0.432758	2.61661e-16	0.993994	3.33973e-15	FALSE	TRUE	Proteobacteria	Unclassified	Unclassified	Unclassified	pos	ASV_3645 Unclassified
					ASV_3646	-0.0533697	0.759731	0.170717	0.24149	-0.312621	3.14601	0.754568	0.00165514	0.993994	0.00904811	FALSE	TRUE	Actinobacteriota	0319-7L14	Unclassified	Unclassified	pos	ASV_3646 Unclassified
					ASV_3649	-0.0539761	0.769164	0.216013	0.305547	-0.249874	2.51733	0.802685	0.0118248	0.993994	0.0464202	FALSE	TRUE	Firmicutes	Oscillospirales	[Eubacterium] coprostanoligenes group	Unclassified	pos	ASV_3649 Unclassified
					ASV_3661	0.100111	-1.62787	0.38839	0.549321	0.257759	-2.96342	0.796593	0.00304237	0.993994	0.0153211	FALSE	TRUE	Firmicutes	Oscillospirales	Ruminococcaceae	Ruminococcus	neg	ASV_3661 Ruminococcus
					ASV_3670	-0.0592997	0.85198	0.21218	0.300127	-0.279478	2.83873	0.779878	0.00452928	0.993994	0.0217746	FALSE	TRUE	Actinobacteriota	0319-7L14	Unclassified	Unclassified	pos	ASV_3670 Unclassified
					ASV_3678	0.0432388	-0.743145	0.1893	0.267769	0.228415	-2.77532	0.819324	0.00551476	0.993994	0.0257435	FALSE	TRUE	Firmicutes	Oscillospirales	Oscillospiraceae	Unclassified	neg	ASV_3678 Unclassified
					ASV_3679	-0.0684811	0.994808	0.0879332	0.124424	-0.778785	7.99533	0.436106	1.29224e-15	0.993994	1.60919e-14	FALSE	TRUE	Acidobacteriota	Vicinamibacterales	Vicinamibacteraceae	Unclassified	pos	ASV_3679 Unclassified
					ASV_3680	-0.0697294	1.01423	0.246537	0.348713	-0.282836	2.90849	0.777303	0.00363175	0.993994	0.0179054	FALSE	TRUE	Proteobacteria	Enterobacterales	Enterobacteriaceae	Aquamonas	pos	ASV_3680 Aquamonas
					ASV_3682	-0.0657186	0.951835	0.113886	0.161123	-0.577056	5.90749	0.563901	3.47369e-09	0.993994	3.43106e-08	FALSE	TRUE	Proteobacteria	Sphingomonadales	Sphingomonadaceae	Altererythrobacter	pos	ASV_3682 Altererythrobacter
					ASV_3683	-0.0714924	1.04165	0.0998372	0.141257	-0.716089	7.37417	0.473936	1.65372e-13	0.993994	1.914e-12	FALSE	TRUE	Proteobacteria	Xanthomonadales	Rhodanobacteraceae	Ahniella	pos	ASV_3683 Ahniella
					ASV_3692	0.128422	-2.06829	0.279921	0.395925	0.45878	-5.22394	0.646392	1.75153e-07	0.993994	1.59083e-06	FALSE	TRUE	Bacteroidota	Cytophagales	Cyclobacteriaceae	Algoriphagus	neg	ASV_3692 Algoriphagus
					ASV_3700	-0.0549071	0.783647	0.17407	0.246233	-0.315431	3.18255	0.752435	0.00145985	0.993994	0.00817593	FALSE	TRUE	Proteobacteria	Xanthomonadales	Xanthomonadaceae	Arenimonas	pos	ASV_3700 Arenimonas
					ASV_3701	-0.0819185	1.20385	0.134647	0.190482	-0.608396	6.32001	0.542925	2.61546e-10	0.993994	2.71608e-09	FALSE	TRUE	Acidobacteriota	Blastocatellales	Blastocatellaceae	Unclassified	pos	ASV_3701 Unclassified
					ASV_3702	-0.0651338	0.942738	0.236101	0.333955	-0.275873	2.82295	0.782646	0.00475838	0.993994	0.0227377	FALSE	TRUE	Chloroflexi	Unclassified	Unclassified	Unclassified	pos	ASV_3702 Unclassified
					ASV_3706	0.0395528	-0.685804	0.186239	0.263441	0.212377	-2.60325	0.831813	0.00923441	0.993994	0.0380405	FALSE	TRUE	Unclassified	Unclassified	Unclassified	Unclassified	neg	ASV_3706 Unclassified
					ASV_3715	-0.0667302	0.967572	0.253239	0.358191	-0.263507	2.70127	0.79216	0.00690754	0.993994	0.0308111	FALSE	TRUE	Actinobacteriota	Corynebacteriales	Mycobacteriaceae	Mycobacterium	pos	ASV_3715 Mycobacterium
					ASV_3716	-0.0664547	0.963286	0.193814	0.274153	-0.342879	3.51368	0.731689	0.000441945	0.993994	0.00284758	FALSE	TRUE	Gemmatimonadota	Gemmatimonadales	Gemmatimonadaceae	Unclassified	pos	ASV_3716 Unclassified
					ASV_3718	-0.0633492	0.914976	0.210595	0.297885	-0.30081	3.07157	0.763559	0.00212935	0.993994	0.0112924	FALSE	TRUE	Desulfobacterota	Desulfovibrionales	Desulfovibrionaceae	Desulfovibrio	pos	ASV_3718 Desulfovibrio
					ASV_3720	-0.0537393	0.765481	0.194344	0.274903	-0.276517	2.78455	0.782151	0.00536022	0.993994	0.0252253	FALSE	TRUE	Proteobacteria	Sphingomonadales	Sphingomonadaceae	Ellin6055	pos	ASV_3720 Ellin6055
					ASV_3729	-0.0981945	1.45704	0.136343	0.19288	-0.720203	7.55412	0.4714	4.21713e-14	0.993994	5.02127e-13	FALSE	TRUE	Firmicutes	Unclassified	Unclassified	Unclassified	pos	ASV_3729 Unclassified
					ASV_3734	0.0791592	-1.30194	0.362848	0.5132	0.218161	-2.5369	0.827304	0.011184	0.993994	0.0447153	FALSE	TRUE	Firmicutes	Bacillales	Bacillaceae	Bacillus	neg	ASV_3734 Bacillus
					ASV_3746	-0.0897948	1.32637	0.0552413	0.0781925	-1.6255	16.9629	0.104056	1.54518e-64	0.993994	5.30859e-63	FALSE	TRUE	Proteobacteria	Azospirillales	Azospirillaceae	Skermanella	pos	ASV_3746 Skermanella
					ASV_3747	-0.0717617	1.04584	0.225042	0.318315	-0.318882	3.28556	0.749816	0.00101779	0.993994	0.00603456	FALSE	TRUE	Actinobacteriota	Microtrichales	Iamiaceae	Iamia	pos	ASV_3747 Iamia
					ASV_3752	0.104376	-1.69421	0.293427	0.415024	0.355713	-4.0822	0.722056	4.46123e-05	0.993994	0.000341949	FALSE	TRUE	Desulfobacterota	Desulfovibrionales	Desulfovibrionaceae	Desulfovibrio	neg	ASV_3752 Desulfovibrio
					ASV_3753	-0.0621814	0.896809	0.110142	0.155829	-0.564559	5.7551	0.572374	8.65885e-09	0.993994	8.41865e-08	FALSE	TRUE	Proteobacteria	Xanthomonadales	Xanthomonadaceae	Lysobacter	pos	ASV_3753 Lysobacter
					ASV_3754	-0.0608943	0.876786	0.180205	0.254909	-0.337916	3.43961	0.735426	0.00058255	0.993994	0.00366138	FALSE	TRUE	Acidobacteriota	Vicinamibacterales	Vicinamibacteraceae	Unclassified	pos	ASV_3754 Unclassified
					ASV_3755	-0.0537393	0.765481	0.169293	0.239476	-0.317435	3.19648	0.750914	0.00139116	0.993994	0.00788264	FALSE	TRUE	Acidobacteriota	Unclassified	Unclassified	Unclassified	pos	ASV_3755 Unclassified
					ASV_3756	0.0456904	-0.781283	0.204699	0.289547	0.223208	-2.69829	0.823374	0.00696958	0.993994	0.0310135	FALSE	TRUE	Firmicutes	Peptostreptococcales-Tissierellales	Family XI	Anaerococcus	neg	ASV_3756 Anaerococcus
					ASV_3762	0.0856907	-1.40354	0.267129	0.377834	0.320785	-3.71471	0.748374	0.000203438	0.993994	0.00142779	FALSE	TRUE	Firmicutes	Lachnospirales	Lachnospiraceae	Lachnospiraceae NK4A136 group	neg	ASV_3762 Lachnospiraceae NK4A136 group
					ASV_3777	-0.0697258	1.01417	0.135153	0.191197	-0.515903	5.30431	0.605922	1.13097e-07	0.993994	1.03696e-06	FALSE	TRUE	Acidobacteriota	Subgroup 7	Unclassified	Unclassified	pos	ASV_3777 Unclassified
					ASV_3778	-0.050298	0.711946	0.180123	0.254792	-0.279243	2.79423	0.780059	0.00520242	0.993994	0.0245624	FALSE	TRUE	Acidobacteriota	Subgroup 7	Unclassified	Unclassified	pos	ASV_3778 Unclassified
					ASV_3781	0.0132767	-0.277044	0.0750623	0.106223	0.176876	-2.60813	0.859606	0.00910372	0.993994	0.0376091	FALSE	TRUE	Actinobacteriota	Microtrichales	Ilumatobacteraceae	Ilumatobacter	neg	ASV_3781 Ilumatobacter
					ASV_3782	0.0831759	-1.36442	0.31585	0.446735	0.26334	-3.0542	0.792289	0.00225659	0.993994	0.0118372	FALSE	TRUE	Proteobacteria	Burkholderiales	Sutterellaceae	Parasutterella	neg	ASV_3782 Parasutterella
					ASV_3789	0.0767777	-1.26489	0.325344	0.460161	0.235989	-2.74879	0.813441	0.00598155	0.993994	0.0276111	FALSE	TRUE	Proteobacteria	Pseudomonadales	Halomonadaceae	Halomonas	neg	ASV_3789 Halomonas
					ASV_3790	-0.0618487	0.891633	0.155608	0.220124	-0.397465	4.0506	0.691025	5.10874e-05	0.993994	0.000388837	FALSE	TRUE	Proteobacteria	Rhizobiales	Beijerinckiaceae	Psychroglaciecola	pos	ASV_3790 Psychroglaciecola
					ASV_3801	-0.0661454	0.958475	0.1017	0.143892	-0.650396	6.66109	0.515437	2.7181e-11	0.993994	2.93852e-10	FALSE	TRUE	Acidobacteriota	Pyrinomonadales	Pyrinomonadaceae	RB41	pos	ASV_3801 RB41
					ASV_3808	0.0642385	-1.06982	0.29353	0.41517	0.218849	-2.57684	0.826768	0.00997093	0.993994	0.0403479	FALSE	TRUE	Firmicutes	Oscillospirales	[Eubacterium] coprostanoligenes group	Unclassified	neg	ASV_3808 Unclassified
					ASV_3813	-0.0853426	1.25711	0.0879776	0.124486	-0.970049	10.0984	0.332022	5.61564e-24	0.993994	8.82662e-23	FALSE	TRUE	Gemmatimonadota	Gemmatimonadales	Gemmatimonadaceae	Unclassified	pos	ASV_3813 Unclassified
					ASV_3815	-0.0464281	0.651745	0.176117	0.249128	-0.26362	2.61611	0.792073	0.00889382	0.993994	0.0376091	FALSE	TRUE	Actinobacteriota	Micrococcales	Promicromonosporaceae	Promicromonospora	pos	ASV_3815 Promicromonospora
					ASV_3816	-0.0650397	0.941274	0.184983	0.261665	-0.351599	3.59725	0.725139	0.000321599	0.993994	0.00215112	FALSE	TRUE	Bacteroidota	Chitinophagales	Saprospiraceae	Unclassified	pos	ASV_3816 Unclassified
					ASV_3820	-0.0727206	1.06076	0.0852376	0.120612	-0.853152	8.79483	0.393575	1.43265e-18	0.993994	1.96104e-17	FALSE	TRUE	Proteobacteria	Burkholderiales	Oxalobacteraceae	Massilia	pos	ASV_3820 Massilia
					ASV_3822	0.0906033	-1.47996	0.394352	0.557752	0.229752	-2.65344	0.818284	0.00796753	0.993994	0.0346096	FALSE	TRUE	Firmicutes	Bacillales	Bacillaceae	Ornithinibacillus	neg	ASV_3822 Ornithinibacillus
					ASV_3829	-0.0637526	0.921251	0.191831	0.271349	-0.332338	3.39508	0.739634	0.000686083	0.993994	0.00422041	FALSE	TRUE	Acidobacteriota	Vicinamibacterales	Unclassified	Unclassified	pos	ASV_3829 Unclassified
					ASV_3836	0.0710437	-1.17569	0.285249	0.403459	0.249059	-2.91402	0.803315	0.00356805	0.993994	0.0176313	FALSE	TRUE	Proteobacteria	Acetobacterales	Acetobacteraceae	Acetobacter	neg	ASV_3836 Acetobacter
					ASV_3838	-0.0616925	0.889203	0.112893	0.159719	-0.546471	5.56731	0.584742	2.58702e-08	0.993994	2.4495e-07	FALSE	TRUE	Firmicutes	Lactobacillales	Streptococcaceae	Streptococcus	pos	ASV_3838 Streptococcus
					ASV_3840	-0.0665772	0.965191	0.185227	0.26201	-0.359435	3.68379	0.71927	0.000229795	0.993994	0.00159355	FALSE	TRUE	Acidobacteriota	Vicinamibacterales	Unclassified	Unclassified	pos	ASV_3840 Unclassified
					ASV_3841	-0.0533697	0.759731	0.170717	0.24149	-0.312621	3.14601	0.754568	0.00165514	0.993994	0.00904811	FALSE	TRUE	Gemmatimonadota	Gemmatimonadales	Gemmatimonadaceae	Unclassified	pos	ASV_3841 Unclassified
					ASV_3843	-0.0506676	0.717696	0.190014	0.268779	-0.266652	2.67021	0.789737	0.00758048	0.993994	0.0330937	FALSE	TRUE	Myxococcota	Haliangiales	Haliangiaceae	Haliangium	pos	ASV_3843 Haliangium
					ASV_3844	-0.0778155	1.14002	0.0996149	0.140943	-0.781163	8.08852	0.434707	6.03944e-16	0.993994	7.59694e-15	FALSE	TRUE	Proteobacteria	Burkholderiales	Nitrosomonadaceae	MND1	pos	ASV_3844 MND1
					ASV_3845	-0.0648479	0.93829	0.199676	0.282443	-0.324766	3.32205	0.745358	0.000893581	0.993994	0.00536025	FALSE	TRUE	Proteobacteria	Xanthomonadales	Xanthomonadaceae	Arenimonas	pos	ASV_3845 Arenimonas
					ASV_3846	-0.0459392	0.644139	0.162289	0.229572	-0.283071	2.80583	0.777123	0.00501871	0.993994	0.0237985	FALSE	TRUE	Myxococcota	Haliangiales	Haliangiaceae	Haliangium	pos	ASV_3846 Haliangium
					ASV_3859	-0.0642415	0.928857	0.226921	0.320973	-0.2831	2.89388	0.7771	0.00380518	0.993994	0.0186546	FALSE	TRUE	Acidobacteriota	Pyrinomonadales	Pyrinomonadaceae	RB41	pos	ASV_3859 RB41
					ASV_3862	-0.0670273	0.972194	0.239544	0.338824	-0.279812	2.86932	0.779622	0.00411356	0.993994	0.0199415	FALSE	TRUE	Acidobacteriota	Subgroup 17	Unclassified	Unclassified	pos	ASV_3862 Unclassified
					ASV_3874	-0.0809493	1.18877	0.105725	0.149582	-0.765662	7.94725	0.443877	1.90694e-15	0.993994	2.36113e-14	FALSE	TRUE	Gemmatimonadota	Unclassified	Unclassified	Unclassified	pos	ASV_3874 Unclassified
					ASV_3889	-0.041177	0.570057	0.14928	0.211176	-0.275837	2.69944	0.782674	0.00694563	0.993994	0.030928	FALSE	TRUE	Proteobacteria	Burkholderiales	Nitrosomonadaceae	MND1	pos	ASV_3889 MND1
					ASV_3890	-0.0632127	0.912853	0.193506	0.273718	-0.326671	3.33501	0.743917	0.000852958	0.993994	0.00515213	FALSE	TRUE	Proteobacteria	Rhizobiales	Unclassified	Unclassified	pos	ASV_3890 Unclassified
					ASV_3891	-0.0742548	1.08463	0.263468	0.372656	-0.281837	2.91053	0.778069	0.00360816	0.993994	0.0178194	FALSE	TRUE	Firmicutes	Lactobacillales	Streptococcaceae	Streptococcus	pos	ASV_3891 Streptococcus
					ASV_3892	-0.0653921	0.946756	0.152038	0.215076	-0.430103	4.40196	0.667121	1.07277e-05	0.993994	8.64984e-05	FALSE	TRUE	Actinobacteriota	Gaiellales	Unclassified	Unclassified	pos	ASV_3892 Unclassified
					ASV_3895	0.0852977	-1.39743	0.356749	0.504574	0.239098	-2.76952	0.81103	0.00561386	0.993994	0.0261607	FALSE	TRUE	Proteobacteria	Xanthomonadales	Xanthomonadaceae	Pseudoxanthomonas	neg	ASV_3895 Pseudoxanthomonas
					ASV_3897	0.0525266	-0.887629	0.190293	0.269174	0.27603	-3.2976	0.782525	0.000975162	0.993994	0.00580555	FALSE	TRUE	Nitrospirota	Nitrospirales	Nitrospiraceae	Nitrospira	neg	ASV_3897 Nitrospira
					ASV_3906	-0.0749769	1.09586	0.206835	0.292568	-0.362496	3.74566	0.716982	0.000179919	0.993994	0.0012735	FALSE	TRUE	Firmicutes	Oscillospirales	[Eubacterium] coprostanoligenes group	Unclassified	pos	ASV_3906 Unclassified
					ASV_3907	-0.0576092	0.825682	0.0839274	0.118759	-0.686417	6.95258	0.49245	3.5866e-12	0.993994	4.00189e-11	FALSE	TRUE	Firmicutes	Lachnospirales	Lachnospiraceae	Murimonas	pos	ASV_3907 Murimonas
					ASV_3908	-0.0484882	0.683792	0.178991	0.253191	-0.270898	2.7007	0.78647	0.00691939	0.993994	0.0308427	FALSE	TRUE	Proteobacteria	Sphingomonadales	Sphingomonadaceae	Sphingomonas	pos	ASV_3908 Sphingomonas
					ASV_3910	-0.0609177	0.87715	0.148414	0.209951	-0.410457	4.17788	0.68147	2.94237e-05	0.993994	0.000229579	FALSE	TRUE	Latescibacterota	Unclassified	Unclassified	Unclassified	pos	ASV_3910 Unclassified
					ASV_3913	-0.0595131	0.8553	0.189001	0.267348	-0.314882	3.19921	0.752851	0.00137807	0.993994	0.00783399	FALSE	TRUE	Proteobacteria	Rhizobiales	Hyphomicrobiaceae	Pedomicrobium	pos	ASV_3913 Pedomicrobium
					ASV_3914	-0.0545375	0.777897	0.163497	0.23128	-0.33357	3.36345	0.738704	0.000769753	0.993994	0.00469522	FALSE	TRUE	Acidobacteriota	Vicinamibacterales	Unclassified	Unclassified	pos	ASV_3914 Unclassified
					ASV_3916	0.113101	-1.82994	0.324779	0.459362	0.348239	-3.98365	0.727661	6.78641e-05	0.993994	0.000509831	FALSE	TRUE	Actinobacteriota	Bifidobacteriales	Bifidobacteriaceae	Bifidobacterium	neg	ASV_3916 Bifidobacterium
					ASV_3926	-0.0633069	0.914317	0.224358	0.317348	-0.282169	2.88112	0.777814	0.00396269	0.993994	0.0192854	FALSE	TRUE	Actinobacteriota	Streptomycetales	Streptomycetaceae	E1B-B3-114	pos	ASV_3926 E1B-B3-114
					ASV_3927	-0.0593428	0.852651	0.139025	0.196673	-0.426851	4.33538	0.669488	1.45511e-05	0.993994	0.000116141	FALSE	TRUE	Gemmatimonadota	Gemmatimonadales	Gemmatimonadaceae	Unclassified	pos	ASV_3927 Unclassified
					ASV_3928	-0.0533697	0.759731	0.0972755	0.137635	-0.548645	5.51991	0.583249	3.39168e-08	0.993994	3.19745e-07	FALSE	TRUE	Actinobacteriota	Gaiellales	Unclassified	Unclassified	pos	ASV_3928 Unclassified
					ASV_3945	-0.0761587	1.11425	0.105389	0.149108	-0.722644	7.47274	0.469899	7.85401e-14	0.993994	9.22528e-13	FALSE	TRUE	Proteobacteria	Rhizobiales	Beijerinckiaceae	Microvirga	pos	ASV_3945 Microvirga
					ASV_3946	-0.0716918	1.04476	0.203133	0.287333	-0.35293	3.63605	0.724141	0.000276852	0.993994	0.00187706	FALSE	TRUE	Gemmatimonadota	Gemmatimonadales	Gemmatimonadaceae	Unclassified	pos	ASV_3946 Unclassified
					ASV_3962	-0.0747438	1.09223	0.066801	0.0945405	-1.1189	11.5531	0.263182	7.12293e-31	0.993994	1.3201e-29	FALSE	TRUE	Acidobacteriota	Vicinamibacterales	Vicinamibacteraceae	Unclassified	pos	ASV_3962 Unclassified
					ASV_3971	-0.0598827	0.86105	0.196122	0.277418	-0.305333	3.1038	0.760112	0.00191053	0.993994	0.0102965	FALSE	TRUE	Proteobacteria	Rhizobiales	Xanthobacteraceae	Unclassified	pos	ASV_3971 Unclassified
					ASV_3972	-0.0734554	1.07219	0.215894	0.305378	-0.340238	3.51102	0.733677	0.000446386	0.993994	0.00287406	FALSE	TRUE	NB1-j	Unclassified	Unclassified	Unclassified	pos	ASV_3972 Unclassified
					ASV_3983	-0.0764343	1.11853	0.0799108	0.113079	-0.956495	9.89158	0.338822	4.52833e-23	0.993994	6.96641e-22	FALSE	TRUE	Proteobacteria	Gammaproteobacteria Incertae Sedis	Unknown Family	Acidibacter	pos	ASV_3983 Acidibacter
					ASV_3984	-0.0681114	0.989058	0.125725	0.177865	-0.541751	5.56073	0.58799	2.68648e-08	0.993994	2.5409e-07	FALSE	TRUE	Proteobacteria	Enterobacterales	Unclassified	Unclassified	pos	ASV_3984 Unclassified
					ASV_3989	0.101936	-1.65626	0.138347	0.195714	0.736817	-8.46266	0.461233	2.61338e-17	0.993994	3.44174e-16	FALSE	TRUE	Proteobacteria	Burkholderiales	Sutterellaceae	Parasutterella	neg	ASV_3989 Parasutterella
					ASV_3990	-0.0774459	1.13427	0.165748	0.234464	-0.467249	4.8377	0.640322	1.3135e-06	0.993994	1.14859e-05	FALSE	TRUE	Chloroflexi	C0119	Unclassified	Unclassified	pos	ASV_3990 Unclassified
					ASV_3998	-0.0550602	0.786028	0.188638	0.266833	-0.291883	2.94576	0.770376	0.00322158	0.993994	0.0160931	FALSE	TRUE	Actinobacteriota	Micromonosporales	Micromonosporaceae	Luedemannella	pos	ASV_3998 Luedemannella
					ASV_3999	-0.082601	1.21446	0.0972862	0.13765	-0.849052	8.82286	0.395853	1.11575e-18	0.993994	1.53451e-17	FALSE	TRUE	Actinobacteriota	Solirubrobacterales	Solirubrobacteraceae	Solirubrobacter	pos	ASV_3999 Solirubrobacter
					ASV_4000	-0.0632127	0.912853	0.201511	0.285038	-0.313694	3.20256	0.753753	0.00136211	0.993994	0.00775339	FALSE	TRUE	Acidobacteriota	Vicinamibacterales	Unclassified	Unclassified	pos	ASV_4000 Unclassified
					ASV_4001	-0.0520826	0.739708	0.126346	0.178743	-0.412223	4.13839	0.680176	3.49749e-05	0.993994	0.000270464	FALSE	TRUE	Actinobacteriota	Propionibacteriales	Nocardioidaceae	Nocardioides	pos	ASV_4001 Nocardioides
					ASV_4007	0.103661	-1.68309	0.328143	0.464119	0.315901	-3.62641	0.752078	0.000287389	0.993994	0.00194547	FALSE	TRUE	Firmicutes	Lachnospirales	Lachnospiraceae	Lachnospiraceae NK4A136 group	neg	ASV_4007 Lachnospiraceae NK4A136 group
					ASV_4014	-0.0604054	0.869181	0.193196	0.27328	-0.312663	3.18055	0.754536	0.00146996	0.993994	0.00821665	FALSE	TRUE	Actinobacteriota	Corynebacteriales	Mycobacteriaceae	Mycobacterium	pos	ASV_4014 Mycobacterium
					ASV_4017	-0.0501787	0.71009	0.186315	0.263549	-0.269321	2.69434	0.787682	0.00705284	0.993994	0.0313091	FALSE	TRUE	Firmicutes	Oscillospirales	Oscillospiraceae	Unclassified	pos	ASV_4017 Unclassified
					ASV_4019	-0.0742039	1.08383	0.204256	0.288921	-0.363288	3.75132	0.716389	0.000175903	0.993994	0.00124609	FALSE	TRUE	Gemmatimonadota	Unclassified	Unclassified	Unclassified	pos	ASV_4019 Unclassified
					ASV_4022	-0.0576092	0.825682	0.211552	0.299237	-0.272318	2.75929	0.785378	0.00579277	0.993994	0.0268968	FALSE	TRUE	Actinobacteriota	Solirubrobacterales	67-14	Unclassified	pos	ASV_4022 Unclassified
					ASV_4031	-0.073576	1.07407	0.0870742	0.123209	-0.84498	8.71744	0.398122	2.84554e-18	0.993994	3.87064e-17	FALSE	TRUE	Acidobacteriota	Acidobacteriales	Unclassified	Unclassified	pos	ASV_4031 Unclassified
					ASV_4037	0.140277	-2.2527	0.145319	0.205574	0.965304	-10.9581	0.334393	6.07431e-28	0.993994	1.05385e-26	FALSE	TRUE	Firmicutes	Erysipelotrichales	Erysipelotrichaceae	Dubosiella	neg	ASV_4037 Dubosiella
					ASV_4043	-0.0533697	0.759731	0.123397	0.174573	-0.432504	4.35194	0.665375	1.34941e-05	0.993994	0.000107804	FALSE	TRUE	Acidobacteriota	Vicinamibacterales	Vicinamibacteraceae	Vicinamibacter	pos	ASV_4043 Vicinamibacter
					ASV_4044	-0.0520144	0.738647	0.12088	0.171013	-0.430299	4.31924	0.666978	1.56569e-05	0.993994	0.000124624	FALSE	TRUE	Actinobacteriota	Propionibacteriales	Nocardioidaceae	Nocardioides	pos	ASV_4044 Nocardioides
					ASV_4045	-0.058777	0.843849	0.192404	0.27216	-0.305487	3.10056	0.759995	0.00193153	0.993994	0.0103635	FALSE	TRUE	Actinobacteriota	Solirubrobacterales	67-14	Unclassified	pos	ASV_4045 Unclassified
					ASV_4048	-0.0686201	0.996971	0.13906	0.196723	-0.493456	5.06789	0.62169	4.02246e-07	0.993994	3.59335e-06	FALSE	TRUE	Methylomirabilota	Rokubacteriales	Unclassified	Unclassified	pos	ASV_4048 Unclassified
					ASV_4070	-0.079645	1.16848	0.229774	0.325007	-0.346623	3.59523	0.728875	0.0003241	0.993994	0.00216199	FALSE	TRUE	Acidobacteriota	Unclassified	Unclassified	Unclassified	pos	ASV_4070 Unclassified
					ASV_4072	-0.0655624	0.949405	0.143189	0.202561	-0.457874	4.687	0.647043	2.77241e-06	0.993994	2.3695e-05	FALSE	TRUE	Actinobacteriota	Gaiellales	Unclassified	Unclassified	pos	ASV_4072 Unclassified
					ASV_4075	0.0612131	-1.02276	0.199933	0.282807	0.306168	-3.61646	0.759477	0.000298661	0.993994	0.00201394	FALSE	TRUE	Firmicutes	Bacillales	Unclassified	Unclassified	neg	ASV_4075 Unclassified
					ASV_4083	-0.054262	0.773611	0.0796511	0.112712	-0.681246	6.86362	0.495716	6.71384e-12	0.993994	7.42451e-11	FALSE	TRUE	Proteobacteria	Sphingomonadales	Sphingomonadaceae	Altererythrobacter	pos	ASV_4083 Altererythrobacter
					ASV_4085	-0.0645508	0.933668	0.116511	0.164835	-0.554033	5.66425	0.579556	1.47672e-08	0.993994	1.41988e-07	FALSE	TRUE	Firmicutes	Lachnospirales	Lachnospiraceae	Unclassified	pos	ASV_4085 Unclassified
					ASV_4087	-0.0523581	0.743994	0.165053	0.23348	-0.317221	3.18654	0.751076	0.00143986	0.993994	0.00808478	FALSE	TRUE	Firmicutes	Oscillospirales	[Eubacterium] coprostanoligenes group	Unclassified	pos	ASV_4087 Unclassified
					ASV_4088	-0.0615223	0.886555	0.230509	0.326047	-0.266897	2.7191	0.789549	0.00654602	0.993994	0.0293894	FALSE	TRUE	Nitrospirota	Nitrospirales	Nitrospiraceae	Nitrospira	pos	ASV_4088 Nitrospira
					ASV_4089	-0.0481186	0.678042	0.180018	0.254644	-0.267299	2.66271	0.789239	0.00775142	0.993994	0.0337552	FALSE	TRUE	Verrucomicrobiota	Pedosphaerales	Pedosphaeraceae	Unclassified	pos	ASV_4089 Unclassified
					ASV_4096	-0.0467373	0.656556	0.174723	0.247156	-0.267494	2.65644	0.789089	0.00789694	0.993994	0.0343201	FALSE	TRUE	Proteobacteria	Burkholderiales	TRA3-20	Unclassified	pos	ASV_4096 Unclassified
					ASV_4099	-0.0579616	0.831164	0.202954	0.287079	-0.28559	2.89525	0.775192	0.00378858	0.993994	0.0185837	FALSE	TRUE	Firmicutes	Oscillospirales	Ruminococcaceae	Faecalibacterium	pos	ASV_4099 Faecalibacterium
					ASV_4103	0.0951275	-1.55034	0.390826	0.552766	0.243401	-2.8047	0.807695	0.00503634	0.993994	0.023856	FALSE	TRUE	Proteobacteria	Pseudomonadales	Pseudomonadaceae	Pseudomonas	neg	ASV_4103 Pseudomonas
					ASV_4109	-0.0647642	0.936988	0.194464	0.275073	-0.333039	3.40632	0.739105	0.000658449	0.993994	0.0040822	FALSE	TRUE	Acidobacteriota	Vicinamibacterales	Vicinamibacteraceae	Unclassified	pos	ASV_4109 Unclassified
					ASV_4110	-0.0559525	0.799909	0.177979	0.25176	-0.314377	3.17727	0.753235	0.00148668	0.993994	0.00829412	FALSE	TRUE	Proteobacteria	Xanthomonadales	Xanthomonadaceae	Unclassified	pos	ASV_4110 Unclassified
					ASV_4111	-0.0498091	0.70434	0.176185	0.249224	-0.282708	2.82614	0.777401	0.00471134	0.993994	0.0225625	FALSE	TRUE	Proteobacteria	Rhizobiales	Xanthobacteraceae	Unclassified	pos	ASV_4111 Unclassified
					ASV_4113	-0.0518354	0.735863	0.167727	0.237262	-0.309046	3.10147	0.757286	0.00192561	0.993994	0.0103445	FALSE	TRUE	Chloroflexi	Chloroflexales	Roseiflexaceae	Unclassified	pos	ASV_4113 Unclassified
					ASV_4115	-0.0464281	0.651745	0.158958	0.224862	-0.292077	2.89842	0.770228	0.00375047	0.993994	0.0184176	FALSE	TRUE	Methylomirabilota	Rokubacteriales	Unclassified	Unclassified	pos	ASV_4115 Unclassified
					ASV_4128	-0.0576092	0.825682	0.226303	0.320098	-0.254567	2.57946	0.799058	0.00989537	0.993994	0.0400982	FALSE	TRUE	Proteobacteria	Burkholderiales	Comamonadaceae	Unclassified	pos	ASV_4128 Unclassified
					ASV_4129	-0.0635055	0.917406	0.185123	0.261863	-0.343045	3.50338	0.731565	0.000459388	0.993994	0.00294904	FALSE	TRUE	Myxococcota	Polyangiales	BIrii41	Unclassified	pos	ASV_4129 Unclassified
					ASV_4131	-0.0481186	0.678042	0.150256	0.212556	-0.320244	3.18995	0.748784	0.00142297	0.993994	0.00802625	FALSE	TRUE	Firmicutes	Lachnospirales	Lachnospiraceae	Unclassified	pos	ASV_4131 Unclassified
					ASV_4145	-0.0546316	0.779361	0.18614	0.263301	-0.293498	2.95996	0.769142	0.00307676	0.993994	0.0154675	FALSE	TRUE	Proteobacteria	Rhizobiales	Hyphomicrobiaceae	Pedomicrobium	pos	ASV_4145 Pedomicrobium
					ASV_4147	-0.0626901	0.904722	0.237523	0.335965	-0.263933	2.6929	0.791832	0.00708333	0.993994	0.0314284	FALSE	TRUE	Firmicutes	Lachnospirales	Lachnospiraceae	Unclassified	pos	ASV_4147 Unclassified
					ASV_4148	-0.0591097	0.849025	0.113853	0.161077	-0.519175	5.27092	0.603639	1.35741e-07	0.993994	1.23805e-06	FALSE	TRUE	Acidobacteriota	Vicinamibacterales	Unclassified	Unclassified	pos	ASV_4148 Unclassified
					ASV_4167	0.0980373	-1.59561	0.340437	0.481506	0.287975	-3.31379	0.773366	0.000920401	0.993994	0.00551353	FALSE	TRUE	Actinobacteriota	Micrococcales	Microbacteriaceae	Unclassified	neg	ASV_4167 Unclassified
					ASV_4174	-0.0663786	0.962101	0.141357	0.199971	-0.46958	4.81119	0.638655	1.50033e-06	0.993994	1.30932e-05	FALSE	TRUE	Actinobacteriota	Solirubrobacterales	67-14	Unclassified	pos	ASV_4174 Unclassified
					ASV_4175	-0.0576092	0.825682	0.209707	0.296628	-0.274713	2.78356	0.783536	0.00537664	0.993994	0.0252478	FALSE	TRUE	Proteobacteria	Burkholderiales	Oxalobacteraceae	Massilia	pos	ASV_4175 Massilia
					ASV_4176	0.0776367	-1.27825	0.215191	0.304385	0.36078	-4.19946	0.718264	2.67552e-05	0.993994	0.000209321	FALSE	TRUE	Proteobacteria	Acetobacterales	Acetobacteraceae	Acetobacter	neg	ASV_4176 Acetobacter
					ASV_4177	-0.0628603	0.90737	0.148933	0.210685	-0.42207	4.30676	0.672974	1.65661e-05	0.993994	0.000131741	FALSE	TRUE	Gemmatimonadota	Unclassified	Unclassified	Unclassified	pos	ASV_4177 Unclassified
					ASV_4179	0.0836858	-1.37235	0.24031	0.339907	0.348241	-4.03743	0.727659	5.40396e-05	0.993994	0.000410588	FALSE	TRUE	Firmicutes	Oscillospirales	[Eubacterium] coprostanoligenes group	Unclassified	neg	ASV_4179 Unclassified
					ASV_4184	0.110309	-1.78652	0.285054	0.403183	0.386978	-4.43103	0.698773	9.37819e-06	0.993994	7.61825e-05	FALSE	TRUE	Proteobacteria	Enterobacterales	Enterobacteriaceae	Enterobacter	neg	ASV_4184 Enterobacter
					ASV_4191	0.104254	-1.69232	0.301011	0.42575	0.346347	-3.97492	0.729082	7.04022e-05	0.993994	0.000527986	FALSE	TRUE	Proteobacteria	Sphingomonadales	Sphingomonadaceae	Sphingomonas	neg	ASV_4191 Sphingomonas
					ASV_4193	-0.0555491	0.793634	0.168826	0.238816	-0.329032	3.32321	0.742131	0.000889892	0.993994	0.0053455	FALSE	TRUE	Firmicutes	Unclassified	Unclassified	Unclassified	pos	ASV_4193 Unclassified
					ASV_4196	-0.0749769	1.09586	0.172033	0.243352	-0.435828	4.50318	0.662962	6.69427e-06	0.993994	5.54686e-05	FALSE	TRUE	Proteobacteria	Sphingomonadales	Sphingomonadaceae	Sphingomonas	pos	ASV_4196 Sphingomonas
					ASV_4203	0.107861	-1.74843	0.289153	0.40898	0.373024	-4.2751	0.70913	1.91052e-05	0.993994	0.000151103	FALSE	TRUE	Firmicutes	Lachnospirales	Lachnospiraceae	Epulopiscium	neg	ASV_4203 Epulopiscium
					ASV_4218	-0.0878916	1.29677	0.0957743	0.135512	-0.917696	9.56941	0.358778	1.07519e-21	0.993994	1.60027e-20	FALSE	TRUE	Actinobacteriota	Frankiales	Unclassified	Unclassified	pos	ASV_4218 Unclassified
					ASV_4232	-0.0428675	0.596354	0.155571	0.220072	-0.275549	2.70981	0.782895	0.00673214	0.993994	0.0301562	FALSE	TRUE	Actinobacteriota	Solirubrobacterales	Solirubrobacteraceae	Solirubrobacter	pos	ASV_4232 Solirubrobacter
					ASV_4234	-0.040688	0.562451	0.13209	0.186867	-0.308032	3.0099	0.758058	0.00261331	0.993994	0.0133617	FALSE	TRUE	Bacteroidota	Cytophagales	Microscillaceae	Unclassified	pos	ASV_4234 Unclassified
					ASV_4235	-0.0519885	0.738244	0.0894911	0.126627	-0.580935	5.83009	0.561285	5.5399e-09	0.993994	5.42873e-08	FALSE	TRUE	Firmicutes	Lachnospirales	Lachnospiraceae	Unclassified	pos	ASV_4235 Unclassified
					ASV_4241	0.127132	-2.04822	0.327525	0.463246	0.38816	-4.42145	0.697897	9.80388e-06	0.993994	7.94919e-05	FALSE	TRUE	Proteobacteria	Enterobacterales	Vibrionaceae	Unclassified	neg	ASV_4241 Unclassified
					ASV_4247	-0.073226	1.06862	0.122695	0.17358	-0.596816	6.15638	0.55063	7.44281e-10	0.993994	7.54876e-09	FALSE	TRUE	Proteobacteria	Burkholderiales	TRA3-20	Unclassified	pos	ASV_4247 Unclassified
					ASV_4248	-0.0630971	0.911053	0.244332	0.345595	-0.258243	2.63619	0.796219	0.0083844	0.993994	0.0362573	FALSE	TRUE	Firmicutes	Oscillospirales	[Eubacterium] coprostanoligenes group	Unclassified	pos	ASV_4248 Unclassified
					ASV_4249	0.133162	-2.14203	0.247339	0.349847	0.53838	-6.12275	0.590315	9.19748e-10	0.993994	9.29587e-09	FALSE	TRUE	Firmicutes	Lactobacillales	Carnobacteriaceae	Dolosigranulum	neg	ASV_4249 Dolosigranulum
					ASV_4251	-0.0642415	0.928857	0.105931	0.149874	-0.60645	6.1976	0.544216	5.73301e-10	0.993994	5.84875e-09	FALSE	TRUE	Actinobacteriota	IMCC26256	Unclassified	Unclassified	pos	ASV_4251 Unclassified
					ASV_4265	-0.0591097	0.849025	0.0848109	0.120008	-0.696959	7.07471	0.485828	1.49759e-12	0.993994	1.69273e-11	FALSE	TRUE	Gemmatimonadota	Gemmatimonadales	Gemmatimonadaceae	Unclassified	pos	ASV_4265 Unclassified
					ASV_4267	-0.0656253	0.950383	0.204434	0.289172	-0.321009	3.28656	0.748203	0.00101418	0.993994	0.00601724	FALSE	TRUE	Proteobacteria	Sphingomonadales	Sphingomonadaceae	Sphingoaurantiacus	pos	ASV_4267 Sphingoaurantiacus
					ASV_4268	-0.0634667	0.916803	0.215875	0.305352	-0.293997	3.00245	0.76876	0.00267815	0.993994	0.0136451	FALSE	TRUE	Proteobacteria	Rhizobiales	Beijerinckiaceae	Microvirga	pos	ASV_4268 Microvirga
					ASV_4279	-0.0819185	1.20385	0.232997	0.329565	-0.351586	3.65283	0.725149	0.000259365	0.993994	0.00177652	FALSE	TRUE	Firmicutes	Clostridia UCG-014	Unclassified	Unclassified	pos	ASV_4279 Unclassified
					ASV_4280	-0.0640281	0.925537	0.18171	0.257037	-0.352364	3.6008	0.724565	0.000317245	0.993994	0.00212441	FALSE	TRUE	Actinobacteriota	Unclassified	Unclassified	Unclassified	pos	ASV_4280 Unclassified
					ASV_4282	-0.0672191	0.975177	0.0813794	0.115156	-0.825997	8.46832	0.408806	2.48952e-17	0.993994	3.2836e-16	FALSE	TRUE	Firmicutes	Lachnospirales	Lachnospiraceae	Blautia	pos	ASV_4282 Blautia
					ASV_4286	-0.0559525	0.799909	0.0833701	0.117971	-0.671134	6.78056	0.502135	1.19709e-11	0.993994	1.31047e-10	FALSE	TRUE	Firmicutes	Oscillospirales	Ruminococcaceae	Faecalibacterium	pos	ASV_4286 Faecalibacterium
					ASV_4287	-0.0577285	0.827538	0.177923	0.251681	-0.324458	3.28804	0.745592	0.00100887	0.993994	0.00598985	FALSE	TRUE	Desulfobacterota	Unclassified	Unclassified	Unclassified	pos	ASV_4287 Unclassified
					ASV_4294	0.0852244	-1.39629	0.320692	0.453582	0.265752	-3.07836	0.79043	0.00208145	0.993994	0.0110654	FALSE	TRUE	Firmicutes	Erysipelotrichales	Erysipelotrichaceae	Dubosiella	neg	ASV_4294 Dubosiella
					ASV_4295	-0.0693733	1.00869	0.148602	0.210217	-0.466838	4.79832	0.640616	1.60004e-06	0.993994	1.39494e-05	FALSE	TRUE	Actinobacteriota	Gaiellales	Unclassified	Unclassified	pos	ASV_4295 Unclassified
					ASV_4296	-0.0672529	0.975702	0.0531805	0.0752776	-1.26462	12.9614	0.206009	2.02558e-38	0.993994	4.36883e-37	FALSE	TRUE	Proteobacteria	Rhizobiales	Hyphomicrobiaceae	Hyphomicrobium	pos	ASV_4296 Hyphomicrobium
					ASV_4297	-0.0719813	1.04926	0.237456	0.335871	-0.303136	3.124	0.761786	0.0017841	0.993994	0.0096861	FALSE	TRUE	Chloroflexi	Thermomicrobiales	JG30-KF-CM45	Unclassified	pos	ASV_4297 Unclassified
					ASV_4298	-0.0756361	1.10611	0.143831	0.203469	-0.525869	5.43628	0.598979	5.44049e-08	0.993994	5.06846e-07	FALSE	TRUE	Acidobacteriota	Thermoanaerobaculales	Thermoanaerobaculaceae	Subgroup 10	pos	ASV_4298 Subgroup 10
					ASV_4300	-0.0519885	0.738244	0.0894911	0.126627	-0.580935	5.83009	0.561285	5.5399e-09	0.993994	5.42873e-08	FALSE	TRUE	Chloroflexi	S085	Unclassified	Unclassified	pos	ASV_4300 Unclassified
					ASV_4309	-0.0645508	0.933668	0.139043	0.196698	-0.464252	4.7467	0.642467	2.06762e-06	0.993994	1.78823e-05	FALSE	TRUE	Firmicutes	Lactobacillales	Enterococcaceae	Unclassified	pos	ASV_4309 Unclassified
					ASV_4310	-0.0592997	0.85198	0.189511	0.268068	-0.312909	3.17822	0.75435	0.00148183	0.993994	0.00827239	FALSE	TRUE	Chloroflexi	Unclassified	Unclassified	Unclassified	pos	ASV_4310 Unclassified
					ASV_4312	-0.0550602	0.786028	0.181659	0.256964	-0.303096	3.0589	0.761816	0.0022215	0.993994	0.0116813	FALSE	TRUE	Bacteroidota	Chitinophagales	Chitinophagaceae	Puia	pos	ASV_4312 Puia
					ASV_4313	-0.0654093	0.947024	0.213272	0.30167	-0.306695	3.13927	0.759076	0.00169371	0.993994	0.0092473	FALSE	TRUE	Acidobacteriota	Thermoanaerobaculales	Thermoanaerobaculaceae	Subgroup 10	pos	ASV_4313 Subgroup 10
					ASV_4319	0.0844334	-1.38398	0.263677	0.372952	0.320215	-3.71088	0.748805	0.000206538	0.993994	0.0014466	FALSE	TRUE	Firmicutes	Bacillales	Bacillaceae	Bacillus	neg	ASV_4319 Bacillus
					ASV_4329	-0.054262	0.773611	0.176278	0.249354	-0.307821	3.10246	0.758218	0.00191919	0.993994	0.0103164	FALSE	TRUE	Firmicutes	Lachnospirales	Lachnospiraceae	Unclassified	pos	ASV_4329 Unclassified
					ASV_4332	-0.0611698	0.881072	0.125697	0.177826	-0.486644	4.95469	0.62651	7.24466e-07	0.993994	6.40596e-06	FALSE	TRUE	Firmicutes	Lachnospirales	Lachnospiraceae	Blautia	pos	ASV_4332 Blautia
					ASV_4336	0.125697	-2.02589	0.242255	0.342658	0.518862	-5.91229	0.603857	3.37391e-09	0.993994	3.33629e-08	FALSE	TRUE	Firmicutes	Oscillospirales	Oscillospiraceae	UCG-003	neg	ASV_4336 UCG-003
					ASV_4355	-0.0494998	0.699529	0.184855	0.261484	-0.267777	2.67523	0.788871	0.00746782	0.993994	0.0326382	FALSE	TRUE	Gemmatimonadota	Gemmatimonadales	Gemmatimonadaceae	Unclassified	pos	ASV_4355 Unclassified
					ASV_4367	-0.0550602	0.786028	0.100784	0.142596	-0.54632	5.51229	0.584846	3.54191e-08	0.993994	3.32824e-07	FALSE	TRUE	Proteobacteria	Enterobacterales	Enterobacteriaceae	Pseudocitrobacter	pos	ASV_4367 Pseudocitrobacter
					ASV_4369	-0.0564414	0.807515	0.185457	0.262336	-0.304337	3.07818	0.760871	0.00208272	0.993994	0.0110654	FALSE	TRUE	Gemmatimonadota	Gemmatimonadales	Gemmatimonadaceae	Gemmatimonas	pos	ASV_4369 Gemmatimonas
					ASV_4383	-0.050298	0.711946	0.163387	0.231125	-0.307846	3.08035	0.7582	0.00206755	0.993994	0.011005	FALSE	TRUE	Actinobacteriota	Solirubrobacterales	Solirubrobacteraceae	Conexibacter	pos	ASV_4383 Conexibacter
					ASV_4385	-0.063383	0.915501	0.193142	0.273203	-0.328168	3.35099	0.742785	0.000805228	0.993994	0.00489145	FALSE	TRUE	Firmicutes	Clostridia UCG-014	Unclassified	Unclassified	pos	ASV_4385 Unclassified
					ASV_4387	-0.0637526	0.921251	0.182859	0.258661	-0.348644	3.56161	0.727357	0.000368581	0.993994	0.00243258	FALSE	TRUE	Acidobacteriota	Subgroup 17	Unclassified	Unclassified	pos	ASV_4387 Unclassified
					ASV_4395	-0.0811964	1.19261	0.22985	0.325115	-0.353258	3.66828	0.723895	0.000244183	0.993994	0.00168715	FALSE	TRUE	Entotheonellaeota	Entotheonellales	Entotheonellaceae	Unclassified	pos	ASV_4395 Unclassified
					ASV_4407	-0.061968	0.893489	0.234114	0.331145	-0.264691	2.69818	0.791247	0.00697197	0.993994	0.0310135	FALSE	TRUE	Proteobacteria	Azospirillales	Unclassified	Unclassified	pos	ASV_4407 Unclassified
					ASV_4413	-0.0464281	0.651745	0.124219	0.175736	-0.37376	3.70867	0.708583	0.000208354	0.993994	0.0014558	FALSE	TRUE	Acidobacteriota	Vicinamibacterales	Unclassified	Unclassified	pos	ASV_4413 Unclassified
					ASV_4414	-0.0389976	0.536153	0.145138	0.205318	-0.268692	2.61132	0.788166	0.00901926	0.993994	0.0376091	FALSE	TRUE	Verrucomicrobiota	Pedosphaerales	Pedosphaeraceae	Unclassified	pos	ASV_4414 Unclassified
					ASV_4425	-0.0594603	0.854478	0.218916	0.309652	-0.271613	2.75948	0.78592	0.00578929	0.993994	0.026895	FALSE	TRUE	Firmicutes	Clostridia UCG-014	Unclassified	Unclassified	pos	ASV_4425 Unclassified
					ASV_4431	0.0476784	-0.812209	0.210034	0.297091	0.227003	-2.73387	0.820421	0.00625949	0.993994	0.0283077	FALSE	TRUE	Firmicutes	Bacillales	Bacillaceae	Unclassified	neg	ASV_4431 Unclassified
					ASV_4443	-0.063383	0.915501	0.22085	0.312387	-0.286996	2.93066	0.774116	0.00338242	0.993994	0.0167904	FALSE	TRUE	Proteobacteria	Steroidobacterales	Steroidobacteraceae	Unclassified	pos	ASV_4443 Unclassified
					ASV_4448	-0.0550602	0.786028	0.100784	0.142596	-0.54632	5.51229	0.584846	3.54191e-08	0.993994	3.32824e-07	FALSE	TRUE	Firmicutes	Lachnospirales	Lachnospiraceae	Unclassified	pos	ASV_4448 Unclassified
					ASV_4451	0.038482	-0.669147	0.176727	0.249989	0.217749	-2.6767	0.827625	0.00743504	0.993994	0.0325405	FALSE	TRUE	Firmicutes	Bacillales	Bacillaceae	Ornithinibacillus	neg	ASV_4451 Ornithinibacillus
					ASV_4467	-0.0620621	0.894953	0.194152	0.274632	-0.319657	3.25874	0.749228	0.0011191	0.993994	0.00655471	FALSE	TRUE	Acidobacteriota	Pyrinomonadales	Pyrinomonadaceae	RB41	pos	ASV_4467 RB41
					ASV_4468	-0.0702484	1.0223	0.203742	0.288194	-0.34479	3.54727	0.730252	0.000389245	0.993994	0.00255537	FALSE	TRUE	Firmicutes	Lachnospirales	Lachnospiraceae	Lachnospiraceae UCG-008	pos	ASV_4468 Lachnospiraceae UCG-008
					ASV_4469	-0.0715528	1.04259	0.119691	0.169332	-0.597814	6.15709	0.549964	7.40938e-10	0.993994	7.52363e-09	FALSE	TRUE	Proteobacteria	Rhizobiales	Xanthobacteraceae	Unclassified	pos	ASV_4469 Unclassified
					ASV_4470	-0.0497753	0.703815	0.153105	0.216584	-0.325106	3.24961	0.745101	0.00115562	0.993994	0.00674139	FALSE	TRUE	Firmicutes	Clostridia UCG-014	Unclassified	Unclassified	pos	ASV_4470 Unclassified
					ASV_4476	0.0295654	-0.530437	0.14531	0.205561	0.203464	-2.58043	0.838772	0.00986775	0.993994	0.0400049	FALSE	TRUE	Firmicutes	Oscillospirales	Oscillospiraceae	UCG-002	neg	ASV_4476 UCG-002
					ASV_4480	0.0484694	-0.824514	0.188037	0.265983	0.257766	-3.09987	0.796588	0.00193604	0.993994	0.0103685	FALSE	TRUE	Firmicutes	Bacillales	Bacillaceae	Virgibacillus	neg	ASV_4480 Virgibacillus
					ASV_4487	-0.0603113	0.867717	0.193386	0.273549	-0.311869	3.17207	0.75514	0.00151355	0.993994	0.00841163	FALSE	TRUE	Verrucomicrobiota	Pedosphaerales	Pedosphaeraceae	Unclassified	pos	ASV_4487 Unclassified
					ASV_4491	0.0964928	-1.57158	0.235125	0.332575	0.410389	-4.7255	0.681521	2.29552e-06	0.993994	1.97551e-05	FALSE	TRUE	Firmicutes	Bacillales	Bacillaceae	Unclassified	neg	ASV_4491 Unclassified
					ASV_4499	0.0751469	-1.23952	0.295515	0.417977	0.254292	-2.96552	0.79927	0.00302174	0.993994	0.0152437	FALSE	TRUE	Proteobacteria	Rhodobacterales	Rhodobacteraceae	Unclassified	neg	ASV_4499 Unclassified
					ASV_4513	0.0953421	-1.55368	0.396359	0.560591	0.240545	-2.77151	0.809908	0.00557974	0.993994	0.0260328	FALSE	TRUE	Firmicutes	Oscillospirales	[Eubacterium] coprostanoligenes group	Unclassified	neg	ASV_4513 Unclassified
					ASV_4524	-0.0516792	0.733433	0.184473	0.260944	-0.280145	2.81069	0.779366	0.0049435	0.993994	0.0235446	FALSE	TRUE	Actinobacteriota	Bifidobacteriales	Bifidobacteriaceae	Unclassified	pos	ASV_4524 Unclassified
					ASV_4526	-0.056228	0.804195	0.200735	0.283941	-0.280111	2.83226	0.779393	0.00462197	0.993994	0.0221712	FALSE	TRUE	Firmicutes	Veillonellales-Selenomonadales	Selenomonadaceae	Mitsuokella	pos	ASV_4526 Mitsuokella
					ASV_4527	-0.0747775	1.09276	0.0862293	0.122014	-0.867194	8.956	0.385836	3.36675e-19	0.993994	4.73524e-18	FALSE	TRUE	Bacteroidota	Bacteroidales	Rikenellaceae	Alistipes	pos	ASV_4527 Alistipes
					ASV_4531	-0.0643805	0.931019	0.226734	0.320709	-0.283947	2.90301	0.776451	0.00369598	0.993994	0.0181705	FALSE	TRUE	Firmicutes	Lachnospirales	Lachnospiraceae	Unclassified	pos	ASV_4531 Unclassified
					ASV_4534	-0.0492864	0.696209	0.174236	0.246467	-0.282871	2.82475	0.777276	0.00473172	0.993994	0.0226476	FALSE	TRUE	Chloroflexi	Unclassified	Unclassified	Unclassified	pos	ASV_4534 Unclassified
					ASV_4535	-0.078244	1.14668	0.101344	0.143388	-0.772064	7.99709	0.440076	1.27392e-15	0.993994	1.58865e-14	FALSE	TRUE	Proteobacteria	Burkholderiales	Comamonadaceae	Ramlibacter	pos	ASV_4535 Ramlibacter
					ASV_4552	0.0700454	-1.16016	0.316507	0.447664	0.221308	-2.59158	0.824853	0.00955351	0.993994	0.0391879	FALSE	TRUE	Firmicutes	Lachnospirales	Lachnospiraceae	Blautia	neg	ASV_4552 Blautia
					ASV_4553	0.0824482	-1.3531	0.212711	0.300877	0.387606	-4.49718	0.698307	6.88603e-06	0.993994	5.6949e-05	FALSE	TRUE	Desulfobacterota	Desulfovibrionales	Desulfovibrionaceae	Unclassified	neg	ASV_4553 Unclassified
					ASV_4558	-0.0547509	0.781217	0.162479	0.22984	-0.336973	3.39896	0.736137	0.000676437	0.993994	0.00416402	FALSE	TRUE	Acidobacteriota	Subgroup 17	Unclassified	Unclassified	pos	ASV_4558 Unclassified
					ASV_4563	-0.0337465	0.454465	0.118685	0.167909	-0.284337	2.70661	0.776152	0.00679745	0.993994	0.0303771	FALSE	TRUE	Acidobacteriota	Vicinamibacterales	Vicinamibacteraceae	Unclassified	pos	ASV_4563 Unclassified
					ASV_4568	-0.056811	0.813265	0.19897	0.281445	-0.285525	2.8896	0.775242	0.00385731	0.993994	0.018857	FALSE	TRUE	Proteobacteria	Burkholderiales	Comamonadaceae	Ideonella	pos	ASV_4568 Ideonella
					ASV_4583	-0.0389976	0.536153	0.123729	0.175043	-0.315185	3.06298	0.752621	0.00219144	0.993994	0.011562	FALSE	TRUE	Acidobacteriota	Vicinamibacterales	Vicinamibacteraceae	Unclassified	pos	ASV_4583 Unclassified
					ASV_4584	-0.0501787	0.71009	0.191263	0.270546	-0.262354	2.62465	0.793049	0.00867375	0.993994	0.0373768	FALSE	TRUE	Verrucomicrobiota	Pedosphaerales	Pedosphaeraceae	Unclassified	pos	ASV_4584 Unclassified
					ASV_4585	-0.0607368	0.874336	0.188508	0.26665	-0.322198	3.27897	0.747303	0.00104186	0.993994	0.00615207	FALSE	TRUE	Proteobacteria	Burkholderiales	Nitrosomonadaceae	MND1	pos	ASV_4585 MND1
					ASV_4588	-0.0536789	0.764542	0.200054	0.282979	-0.268322	2.70177	0.788452	0.00689724	0.993994	0.0307914	FALSE	TRUE	Actinobacteriota	Solirubrobacterales	Solirubrobacteraceae	Solirubrobacter	pos	ASV_4588 Solirubrobacter
					ASV_4595	0.0258794	-0.473095	0.13216	0.186966	0.195818	-2.53039	0.844753	0.0113937	0.993994	0.0448728	FALSE	TRUE	Bacteroidota	Bacteroidales	Muribaculaceae	Unclassified	neg	ASV_4595 Unclassified
					ASV_4599	0.10156	-1.6504	0.362248	0.512351	0.280359	-3.22124	0.779202	0.00127639	0.993994	0.00734725	FALSE	TRUE	Proteobacteria	Enterobacterales	Vibrionaceae	Vibrio	neg	ASV_4599 Vibrio
					ASV_4610	-0.0511903	0.725827	0.159451	0.225558	-0.321041	3.21791	0.748179	0.00129127	0.993994	0.00740841	FALSE	TRUE	Bacteroidota	Chitinophagales	Chitinophagaceae	Flavisolibacter	pos	ASV_4610 Flavisolibacter
					ASV_4618	-0.0597886	0.859586	0.196302	0.277672	-0.304574	3.09569	0.76069	0.00196359	0.993994	0.0104902	FALSE	TRUE	Proteobacteria	Xanthomonadales	Rhodanobacteraceae	Ahniella	pos	ASV_4618 Ahniella
					ASV_4620	-0.0606809	0.873466	0.0903543	0.127847	-0.671588	6.83211	0.501846	8.36761e-12	0.993994	9.21816e-11	FALSE	TRUE	Firmicutes	Lachnospirales	Lachnospiraceae	Lachnospiraceae NC2004 group	pos	ASV_4620 Lachnospiraceae NC2004 group
					ASV_4639	-0.0624907	0.90162	0.189363	0.267859	-0.330005	3.36603	0.741396	0.000762584	0.993994	0.00466131	FALSE	TRUE	Acidobacteriota	Vicinamibacterales	Unclassified	Unclassified	pos	ASV_4639 Unclassified
					ASV_4642	-0.0635824	0.918603	0.202043	0.28579	-0.314698	3.21426	0.752991	0.00130783	0.993994	0.00748859	FALSE	TRUE	Proteobacteria	Rhizobiales	KF-JG30-B3	Unclassified	pos	ASV_4642 Unclassified
					ASV_4643	-0.0431767	0.601165	0.154203	0.218137	-0.28	2.75591	0.779477	0.00585287	0.993994	0.0271179	FALSE	TRUE	Firmicutes	Lachnospirales	Lachnospiraceae	Agathobacter	pos	ASV_4643 Agathobacter
					ASV_4644	-0.0498091	0.70434	0.154264	0.218223	-0.322883	3.22762	0.746784	0.00124826	0.993994	0.00719963	FALSE	TRUE	Firmicutes	Lachnospirales	Lachnospiraceae	Unclassified	pos	ASV_4644 Unclassified
					ASV_4650	-0.0482748	0.680472	0.179694	0.254185	-0.26865	2.67707	0.788199	0.00742689	0.993994	0.0325376	FALSE	TRUE	Firmicutes	Lachnospirales	Lachnospiraceae	Lachnospiraceae UCG-001	pos	ASV_4650 Lachnospiraceae UCG-001
					ASV_4665	-0.0445242	0.622127	0.159948	0.226262	-0.278366	2.74959	0.780731	0.00596703	0.993994	0.0275733	FALSE	TRUE	Gemmatimonadota	Gemmatimonadales	Gemmatimonadaceae	Gemmatimonas	pos	ASV_4665 Gemmatimonas
					ASV_4668	-0.0715761	1.04296	0.220692	0.312163	-0.324326	3.34106	0.745691	0.000834595	0.993994	0.00505174	FALSE	TRUE	Acidobacteriota	Subgroup 7	Unclassified	Unclassified	pos	ASV_4668 Unclassified
					ASV_4669	0.083519	-1.36976	0.339984	0.480865	0.245656	-2.84853	0.805949	0.00439219	0.993994	0.0211859	FALSE	TRUE	Firmicutes	Erysipelotrichales	Erysipelotrichaceae	Dubosiella	neg	ASV_4669 Dubosiella
					ASV_4679	-0.0595131	0.8553	0.211255	0.298818	-0.281712	2.86227	0.778164	0.00420613	0.993994	0.0203562	FALSE	TRUE	Actinobacteriota	Micromonosporales	Micromonosporaceae	Virgisporangium	pos	ASV_4679 Virgisporangium
					ASV_4680	-0.0519885	0.738244	0.182879	0.25869	-0.284278	2.85378	0.776198	0.00432025	0.993994	0.0208523	FALSE	TRUE	Proteobacteria	Caulobacterales	Caulobacteraceae	Phenylobacterium	pos	ASV_4680 Phenylobacterium
					ASV_4682	-0.0650735	0.941799	0.220141	0.311384	-0.2956	3.02456	0.767536	0.00248997	0.993994	0.0128064	FALSE	TRUE	Firmicutes	Lactobacillales	Enterococcaceae	Unclassified	pos	ASV_4682 Unclassified
					ASV_4687	0.0736984	-1.21699	0.294853	0.417041	0.24995	-2.91815	0.802626	0.0035212	0.993994	0.0174196	FALSE	TRUE	Bacteroidota	Bacteroidales	Rikenellaceae	Alistipes	neg	ASV_4687 Alistipes
					ASV_4693	0.0512257	-0.867391	0.227957	0.322438	0.224716	-2.6901	0.8222	0.00714303	0.993994	0.0315324	FALSE	TRUE	Firmicutes	Lachnospirales	Lachnospiraceae	Roseburia	neg	ASV_4693 Roseburia
					ASV_4702	-0.0838648	1.23412	0.122547	0.173371	-0.684351	7.11841	0.493754	1.09178e-12	0.993994	1.23726e-11	FALSE	TRUE	Acidobacteriota	Pyrinomonadales	Pyrinomonadaceae	RB41	pos	ASV_4702 RB41
					ASV_4710	0.118066	-1.90718	0.209879	0.296872	0.562544	-6.42427	0.573745	1.32506e-10	0.993994	1.39606e-09	FALSE	TRUE	Proteobacteria	Enterobacterales	Enterobacteriaceae	Enterobacter	neg	ASV_4710 Enterobacter
					ASV_4720	-0.0772324	1.13095	0.0993089	0.14051	-0.777699	8.04888	0.436746	8.35538e-16	0.993994	1.04346e-14	FALSE	TRUE	Acidobacteriota	Pyrinomonadales	Pyrinomonadaceae	RB41	pos	ASV_4720 RB41
					ASV_4723	0.0788027	-1.29639	0.342622	0.484597	0.229999	-2.67519	0.818093	0.00746864	0.993994	0.0326382	FALSE	TRUE	Firmicutes	Bacillales	Bacillaceae	Bacillus	neg	ASV_4723 Bacillus
					ASV_4728	0.109448	-1.77311	0.268323	0.379523	0.407894	-4.67195	0.683351	2.98359e-06	0.993994	2.54498e-05	FALSE	TRUE	Synergistota	Synergistales	Synergistaceae	Syner-01	neg	ASV_4728 Syner-01
					ASV_4730	-0.0769569	1.12666	0.106206	0.150263	-0.724602	7.49794	0.468696	6.48275e-14	0.993994	7.6456e-13	FALSE	TRUE	Proteobacteria	Burkholderiales	TRA3-20	Unclassified	pos	ASV_4730 Unclassified
					ASV_4736	0.107524	-1.74319	0.314795	0.445243	0.341569	-3.91515	0.732675	9.03494e-05	0.993994	0.000671211	FALSE	TRUE	Firmicutes	Lachnospirales	Lachnospiraceae	Lachnospiraceae NK4A136 group	neg	ASV_4736 Lachnospiraceae NK4A136 group
					ASV_4737	0.135105	-2.17225	0.184832	0.261451	0.730962	-8.30843	0.464802	9.69774e-17	0.993994	1.25998e-15	FALSE	TRUE	Firmicutes	Lactobacillales	Lactobacillaceae	Levilactobacillus	neg	ASV_4737 Levilactobacillus
					ASV_4739	0.0604854	-1.01144	0.225746	0.319311	0.267936	-3.16757	0.788749	0.00153718	0.993994	0.00853749	FALSE	TRUE	Bacteroidota	Bacteroidales	Prevotellaceae	Prevotella	neg	ASV_4739 Prevotella
					ASV_4746	-0.0686341	0.997189	0.205593	0.290811	-0.333835	3.42899	0.738504	0.000605821	0.993994	0.0037938	FALSE	TRUE	Verrucomicrobiota	Pedosphaerales	Pedosphaeraceae	ADurb.Bin063-1	pos	ASV_4746 ADurb.Bin063-1
					ASV_4747	-0.0569303	0.815121	0.212667	0.300815	-0.267697	2.70971	0.788932	0.00673415	0.993994	0.0301562	FALSE	TRUE	Bacteroidota	Bacteroidales	Rikenellaceae	Alistipes	pos	ASV_4747 Alistipes
					ASV_4748	-0.0789833	1.15818	0.0761202	0.107719	-1.03761	10.7519	0.29945	5.80417e-27	0.993994	9.79609e-26	FALSE	TRUE	Proteobacteria	Burkholderiales	TRA3-20	Unclassified	pos	ASV_4748 Unclassified
					ASV_4749	-0.0578226	0.829002	0.146861	0.207754	-0.393724	3.9903	0.693785	6.59894e-05	0.993994	0.000496606	FALSE	TRUE	Acidobacteriota	Vicinamibacterales	Vicinamibacteraceae	Unclassified	pos	ASV_4749 Unclassified
					ASV_4751	-0.0397958	0.54857	0.140835	0.199233	-0.282571	2.75341	0.777506	0.00589771	0.993994	0.0272675	FALSE	TRUE	Bacteroidota	Chitinophagales	Chitinophagaceae	Unclassified	pos	ASV_4751 Unclassified
					ASV_4752	-0.0632127	0.912853	0.193506	0.273718	-0.326671	3.33501	0.743917	0.000852958	0.993994	0.00515213	FALSE	TRUE	Actinobacteriota	Propionibacteriales	Nocardioidaceae	Aeromicrobium	pos	ASV_4752 Aeromicrobium
					ASV_4755	-0.0697258	1.01417	0.164081	0.232107	-0.424947	4.36942	0.670875	1.24575e-05	0.993994	9.98899e-05	FALSE	TRUE	Firmicutes	Lachnospirales	Lachnospiraceae	Blautia	pos	ASV_4755 Blautia
					ASV_4764	-0.0660513	0.957011	0.125274	0.177227	-0.527256	5.39991	0.598016	6.66762e-08	0.993994	6.17857e-07	FALSE	TRUE	Proteobacteria	Unclassified	Unclassified	Unclassified	pos	ASV_4764 Unclassified
					ASV_4766	-0.0624907	0.90162	0.142404	0.201452	-0.438826	4.47561	0.660788	7.61949e-06	0.993994	6.25979e-05	FALSE	TRUE	Firmicutes	Lachnospirales	Lachnospiraceae	[Ruminococcus] torques group	pos	ASV_4766 [Ruminococcus] torques group
					ASV_4771	-0.0420693	0.583937	0.159932	0.226239	-0.263045	2.58107	0.792516	0.00984955	0.993994	0.0400049	FALSE	TRUE	Firmicutes	Lachnospirales	Lachnospiraceae	Unclassified	pos	ASV_4771 Unclassified
					ASV_4773	-0.0628603	0.90737	0.0810372	0.114672	-0.775698	7.91275	0.437928	2.51772e-15	0.993994	3.0866e-14	FALSE	TRUE	Proteobacteria	Burkholderiales	Oxalobacteraceae	Massilia	pos	ASV_4773 Massilia
					ASV_4782	-0.0674326	0.978497	0.222595	0.314854	-0.302939	3.10778	0.761937	0.001885	0.993994	0.0101893	FALSE	TRUE	Proteobacteria	Pseudomonadales	Unclassified	Unclassified	pos	ASV_4782 Unclassified
					ASV_4784	-0.0475959	0.669912	0.170547	0.24125	-0.279078	2.77684	0.780185	0.00548904	0.993994	0.0256371	FALSE	TRUE	Firmicutes	Lachnospirales	Lachnospiraceae	Unclassified	pos	ASV_4784 Unclassified
					ASV_4807	-0.0511903	0.725827	0.169671	0.240011	-0.301704	3.02414	0.762878	0.00249338	0.993994	0.0128088	FALSE	TRUE	Proteobacteria	Xanthomonadales	Xanthomonadaceae	Lysobacter	pos	ASV_4807 Lysobacter
					ASV_4808	-0.0714586	1.04113	0.098254	0.139018	-0.727285	7.48915	0.467052	6.93204e-14	0.993994	8.15336e-13	FALSE	TRUE	Actinobacteriota	Solirubrobacterales	Solirubrobacteraceae	Solirubrobacter	pos	ASV_4808 Solirubrobacter
					ASV_4831	-0.0663016	0.960905	0.186466	0.263762	-0.35557	3.64307	0.722163	0.000269403	0.993994	0.00183659	FALSE	TRUE	Actinobacteriota	0319-7L14	Unclassified	Unclassified	pos	ASV_4831 Unclassified
					ASV_4832	0.0810889	-1.33195	0.35046	0.495681	0.231378	-2.68712	0.817021	0.00720711	0.993994	0.0317668	FALSE	TRUE	Firmicutes	Oscillospirales	[Eubacterium] coprostanoligenes group	Unclassified	neg	ASV_4832 Unclassified
					ASV_4833	-0.0506676	0.717696	0.188121	0.266103	-0.269335	2.69707	0.787672	0.00699536	0.993994	0.0311016	FALSE	TRUE	Bacteroidota	Cytophagales	Hymenobacteraceae	Adhaeribacter	pos	ASV_4833 Adhaeribacter
					ASV_4835	-0.0595131	0.8553	0.15267	0.21597	-0.389814	3.96027	0.696674	7.4865e-05	0.993994	0.000559044	FALSE	TRUE	Firmicutes	Lactobacillales	Enterococcaceae	Unclassified	pos	ASV_4835 Unclassified
					ASV_4836	-0.0550602	0.786028	0.214439	0.303321	-0.256764	2.59141	0.797361	0.00955838	0.993994	0.0391894	FALSE	TRUE	Gemmatimonadota	Gemmatimonadales	Gemmatimonadaceae	Unclassified	pos	ASV_4836 Unclassified
					ASV_4838	-0.0616925	0.889203	0.136759	0.193469	-0.451103	4.5961	0.651915	4.30482e-06	0.993994	3.62925e-05	FALSE	TRUE	Chloroflexi	Unclassified	Unclassified	Unclassified	pos	ASV_4838 Unclassified
					ASV_4854	-0.0533697	0.759731	0.170717	0.24149	-0.312621	3.14601	0.754568	0.00165514	0.993994	0.00904811	FALSE	TRUE	Actinobacteriota	Solirubrobacterales	Solirubrobacteraceae	Solirubrobacter	pos	ASV_4854 Solirubrobacter
					ASV_4855	-0.0572396	0.819932	0.115691	0.163676	-0.494762	5.00948	0.620768	5.45781e-07	0.993994	4.86059e-06	FALSE	TRUE	Firmicutes	Lachnospirales	Lachnospiraceae	[Eubacterium] ruminantium group	pos	ASV_4855 [Eubacterium] ruminantium group
					ASV_4856	-0.0489168	0.690459	0.144615	0.204579	-0.338254	3.37503	0.735172	0.000738083	0.993994	0.00451987	FALSE	TRUE	Proteobacteria	Burkholderiales	Comamonadaceae	Rhizobacter	pos	ASV_4856 Rhizobacter
					ASV_4857	-0.0475959	0.669912	0.170547	0.24125	-0.279078	2.77684	0.780185	0.00548904	0.993994	0.0256371	FALSE	TRUE	Firmicutes	Lactobacillales	Lactobacillaceae	Unclassified	pos	ASV_4857 Unclassified
					ASV_4858	-0.0516792	0.733433	0.205387	0.29052	-0.251619	2.52455	0.801336	0.0115846	0.993994	0.0455418	FALSE	TRUE	Proteobacteria	Steroidobacterales	Steroidobacteraceae	Steroidobacter	pos	ASV_4858 Steroidobacter
					ASV_4859	0.100509	-1.63407	0.21258	0.300692	0.472808	-5.43436	0.63635	5.4994e-08	0.993994	5.11786e-07	FALSE	TRUE	Proteobacteria	Pseudomonadales	Pseudomonadaceae	Pseudomonas	neg	ASV_4859 Pseudomonas
					ASV_4877	-0.0533697	0.759731	0.203508	0.287862	-0.262249	2.63922	0.79313	0.0083098	0.993994	0.0359697	FALSE	TRUE	Proteobacteria	Burkholderiales	Comamonadaceae	Ramlibacter	pos	ASV_4877 Ramlibacter
					ASV_4878	-0.0728736	1.06314	0.137643	0.19472	-0.529437	5.45985	0.596502	4.76532e-08	0.993994	4.45378e-07	FALSE	TRUE	Acidobacteriota	Bryobacterales	Bryobacteraceae	Bryobacter	pos	ASV_4878 Bryobacter
					ASV_4885	-0.0727034	1.06049	0.204945	0.289895	-0.354746	3.6582	0.72278	0.000253996	0.993994	0.00174409	FALSE	TRUE	Myxococcota	Haliangiales	Haliangiaceae	Haliangium	pos	ASV_4885 Haliangium
					ASV_4892	0.0558415	-0.939197	0.256531	0.362846	0.21768	-2.58841	0.827679	0.00964188	0.993994	0.0394759	FALSE	TRUE	Firmicutes	Bacillales	Planococcaceae	Domibacillus	neg	ASV_4892 Domibacillus
					ASV_4893	0.0602811	-1.00826	0.185611	0.262553	0.324771	-3.84021	0.745355	0.000122928	0.993994	0.000897893	FALSE	TRUE	Firmicutes	Lactobacillales	Lactobacillaceae	Ligilactobacillus	neg	ASV_4893 Ligilactobacillus
					ASV_4894	0.0851242	-1.39473	0.296857	0.419875	0.286752	-3.32177	0.774302	0.000894472	0.993994	0.0053619	FALSE	TRUE	Firmicutes	Bacillales	Bacillaceae	Bacillus	neg	ASV_4894 Bacillus
					ASV_4898	-0.0628603	0.90737	0.0810372	0.114672	-0.775698	7.91275	0.437928	2.51772e-15	0.993994	3.0866e-14	FALSE	TRUE	Actinobacteriota	Frankiales	Unclassified	Unclassified	pos	ASV_4898 Unclassified
					ASV_4902	-0.0464281	0.651745	0.164129	0.232174	-0.282876	2.80714	0.777272	0.0049983	0.993994	0.0237276	FALSE	TRUE	Verrucomicrobiota	Pedosphaerales	Pedosphaeraceae	Unclassified	pos	ASV_4902 Unclassified
					ASV_4903	-0.0445579	0.622652	0.142119	0.201048	-0.313526	3.09703	0.753881	0.0019547	0.993994	0.0104555	FALSE	TRUE	Firmicutes	Oscillospirales	[Eubacterium] coprostanoligenes group	Unclassified	pos	ASV_4903 Unclassified
					ASV_4906	-0.0603113	0.867717	0.068556	0.0970223	-0.879738	8.94348	0.379001	3.7711e-19	0.993994	5.27833e-18	FALSE	TRUE	Actinobacteriota	Gaiellales	Unclassified	Unclassified	pos	ASV_4906 Unclassified
					ASV_4924	-0.0433564	0.60396	0.132164	0.186971	-0.32805	3.23024	0.742874	0.00123687	0.993994	0.00714341	FALSE	TRUE	Firmicutes	Lachnospirales	Lachnospiraceae	Unclassified	pos	ASV_4924 Unclassified
					ASV_4927	-0.0506072	0.716757	0.178561	0.252583	-0.283417	2.83771	0.776857	0.0045439	0.993994	0.0218328	FALSE	TRUE	Myxococcota	Unclassified	Unclassified	Unclassified	pos	ASV_4927 Unclassified
					ASV_4928	-0.0376163	0.514666	0.135777	0.192081	-0.277044	2.67943	0.781746	0.00737485	0.993994	0.0323703	FALSE	TRUE	Campylobacterota	Campylobacterales	Helicobacteraceae	Helicobacter	pos	ASV_4928 Helicobacter
					ASV_4929	-0.0506676	0.717696	0.103346	0.146218	-0.490273	4.90838	0.623941	9.18312e-07	0.993994	8.07892e-06	FALSE	TRUE	Firmicutes	Lachnospirales	Lachnospiraceae	Unclassified	pos	ASV_4929 Unclassified
					ASV_4940	0.0970795	-1.58071	0.141911	0.200754	0.684089	-7.87387	0.493919	3.43849e-15	0.993994	4.19766e-14	FALSE	TRUE	Firmicutes	Erysipelotrichales	Erysipelotrichaceae	Allobaculum	neg	ASV_4940 Allobaculum
					ASV_4950	-0.0576092	0.825682	0.180236	0.254952	-0.319632	3.23858	0.749247	0.00120127	0.993994	0.00695634	FALSE	TRUE	Gemmatimonadota	Gemmatimonadales	Gemmatimonadaceae	Roseisolibacter	pos	ASV_4950 Roseisolibacter
					ASV_4952	-0.0376163	0.514666	0.135777	0.192081	-0.277044	2.67943	0.781746	0.00737485	0.993994	0.0323703	FALSE	TRUE	Firmicutes	Lachnospirales	Lachnospiraceae	Unclassified	pos	ASV_4952 Unclassified
					ASV_4965	-0.0506676	0.717696	0.190014	0.268779	-0.266652	2.67021	0.789737	0.00758048	0.993994	0.0330937	FALSE	TRUE	Myxococcota	Polyangiales	BIrii41	Unclassified	pos	ASV_4965 Unclassified
					ASV_4979	-0.0637526	0.921251	0.0933829	0.13213	-0.682701	6.97231	0.494796	3.11788e-12	0.993994	3.48786e-11	FALSE	TRUE	Proteobacteria	Burkholderiales	Nitrosomonadaceae	Ellin6067	pos	ASV_4979 Ellin6067
					ASV_4980	-0.0547509	0.781217	0.174581	0.246955	-0.313613	3.1634	0.753815	0.0015594	0.993994	0.00863132	FALSE	TRUE	Acidobacteriota	Vicinamibacterales	Unclassified	Unclassified	pos	ASV_4980 Unclassified
					ASV_4981	-0.0604675	0.870147	0.224737	0.317884	-0.269059	2.7373	0.787885	0.0061945	0.993994	0.0280576	FALSE	TRUE	Proteobacteria	Burkholderiales	Oxalobacteraceae	Unclassified	pos	ASV_4981 Unclassified
					ASV_4983	-0.0710129	1.03419	0.213691	0.302264	-0.332315	3.4215	0.739651	0.000622772	0.993994	0.00388595	FALSE	TRUE	Myxococcota	Polyangiales	Sandaracinaceae	Unclassified	pos	ASV_4983 Unclassified
					ASV_4991	0.071506	-1.18288	0.218389	0.308907	0.327425	-3.82924	0.743347	0.000128541	0.993994	0.00093653	FALSE	TRUE	Firmicutes	Bacillales	Bacillaceae	Virgibacillus	neg	ASV_4991 Virgibacillus
					ASV_5001	-0.0586208	0.841419	0.108685	0.153768	-0.539366	5.472	0.589634	4.44997e-08	0.993994	4.16352e-07	FALSE	TRUE	Firmicutes	Christensenellales	Christensenellaceae	Christensenellaceae R-7 group	pos	ASV_5001 Christensenellaceae R-7 group
					ASV_5021	-0.0420693	0.583937	0.140803	0.199188	-0.29878	2.93158	0.765108	0.00337237	0.993994	0.0167579	FALSE	TRUE	Acidobacteriota	Unclassified	Unclassified	Unclassified	pos	ASV_5021 Unclassified
					ASV_5033	-0.0597886	0.859586	0.176902	0.250237	-0.337976	3.43508	0.735381	0.000592369	0.993994	0.00371568	FALSE	TRUE	Bacteroidota	Chitinophagales	Chitinophagaceae	Unclassified	pos	ASV_5033 Unclassified
					ASV_5049	-0.060002	0.862906	0.187013	0.264536	-0.320843	3.26195	0.748329	0.00110647	0.993994	0.00649828	FALSE	TRUE	Acidobacteriota	Subgroup 7	Unclassified	Unclassified	pos	ASV_5049 Unclassified
					ASV_5051	-0.0630737	0.91069	0.0975015	0.137954	-0.6469	6.6014	0.517696	4.07289e-11	0.993994	4.38138e-10	FALSE	TRUE	Actinobacteriota	Solirubrobacterales	Solirubrobacteraceae	Solirubrobacter	pos	ASV_5051 Solirubrobacter
					ASV_5055	-0.0533697	0.759731	0.158318	0.223956	-0.337105	3.39232	0.736038	0.000693031	0.993994	0.00426013	FALSE	TRUE	Chloroflexi	Unclassified	Unclassified	Unclassified	pos	ASV_5055 Unclassified
					ASV_5077	-0.0457257	0.640819	0.168012	0.237665	-0.272158	2.69631	0.7855	0.00701116	0.993994	0.0311559	FALSE	TRUE	Actinobacteriota	Gaiellales	Gaiellaceae	Gaiella	pos	ASV_5077 Gaiella
					ASV_5079	-0.0418559	0.580617	0.160466	0.226993	-0.26084	2.55786	0.794216	0.0105319	0.993994	0.0423418	FALSE	TRUE	Proteobacteria	Sphingomonadales	Sphingomonadaceae	Sphingomonas	pos	ASV_5079 Sphingomonas
					ASV_5080	-0.050298	0.711946	0.141519	0.2002	-0.355416	3.55618	0.722278	0.000376288	0.993994	0.00247592	FALSE	TRUE	Actinobacteriota	Solirubrobacterales	Solirubrobacteraceae	Unclassified	pos	ASV_5080 Unclassified
					ASV_5090	0.0754732	-1.24459	0.221773	0.313693	0.340317	-3.96756	0.733618	7.26121e-05	0.993994	0.000543305	FALSE	TRUE	Firmicutes	Lachnospirales	Lachnospiraceae	Unclassified	neg	ASV_5090 Unclassified
					ASV_5102	-0.0656253	0.950383	0.221427	0.313203	-0.296374	3.0344	0.766944	0.00241018	0.993994	0.0124254	FALSE	TRUE	Actinobacteriota	Solirubrobacterales	Solirubrobacteraceae	Solirubrobacter	pos	ASV_5102 Solirubrobacter
					ASV_5107	-0.0571203	0.818076	0.182107	0.257598	-0.313663	3.17578	0.753777	0.00149434	0.993994	0.00832084	FALSE	TRUE	Acidobacteriota	Blastocatellales	Blastocatellaceae	Blastocatella	pos	ASV_5107 Blastocatella
					ASV_5112	0.0258794	-0.473095	0.13216	0.186966	0.195818	-2.53039	0.844753	0.0113937	0.993994	0.0448728	FALSE	TRUE	Firmicutes	Bacillales	Bacillaceae	Ornithinibacillus	neg	ASV_5112 Ornithinibacillus
					ASV_5118	-0.0423448	0.588223	0.157474	0.222762	-0.268901	2.64059	0.788006	0.00827626	0.993994	0.0358432	FALSE	TRUE	Unclassified	Unclassified	Unclassified	Unclassified	pos	ASV_5118 Unclassified
					ASV_5119	-0.0597886	0.859586	0.196302	0.277672	-0.304574	3.09569	0.76069	0.00196359	0.993994	0.0104902	FALSE	TRUE	Proteobacteria	Unclassified	Unclassified	Unclassified	pos	ASV_5119 Unclassified
					ASV_5120	-0.0359259	0.488368	0.126444	0.178881	-0.284126	2.73012	0.776314	0.00633108	0.993994	0.0285424	FALSE	TRUE	Proteobacteria	Gammaproteobacteria Incertae Sedis	Unknown Family	Acidibacter	pos	ASV_5120 Acidibacter
					ASV_5126	-0.0473204	0.665626	0.13316	0.188379	-0.355366	3.53344	0.722316	0.000410192	0.993994	0.00267271	FALSE	TRUE	Bacteroidota	Bacteroidales	Unclassified	Unclassified	pos	ASV_5126 Unclassified
					ASV_5128	-0.0616925	0.889203	0.1738	0.24585	-0.354963	3.61685	0.722618	0.000298214	0.993994	0.00201394	FALSE	TRUE	Acidobacteriota	Vicinamibacterales	Unclassified	Unclassified	pos	ASV_5128 Unclassified
					ASV_5135	0.0258794	-0.473095	0.13216	0.186966	0.195818	-2.53039	0.844753	0.0113937	0.993994	0.0448728	FALSE	TRUE	Unclassified	Unclassified	Unclassified	Unclassified	neg	ASV_5135 Unclassified
					ASV_5137	0.0626344	-1.04487	0.225044	0.318318	0.278321	-3.28247	0.780766	0.00102902	0.993994	0.00609695	FALSE	TRUE	Firmicutes	Bacillales	Bacillaceae	Bacillus	neg	ASV_5137 Bacillus
					ASV_5142	-0.0442487	0.617841	0.162479	0.22984	-0.272335	2.68813	0.785364	0.00718533	0.993994	0.0316869	FALSE	TRUE	Gemmatimonadota	Gemmatimonadales	Gemmatimonadaceae	Unclassified	pos	ASV_5142 Unclassified
					ASV_5146	0.0596944	-0.999133	0.267667	0.378595	0.223017	-2.63905	0.823522	0.00831376	0.993994	0.0359697	FALSE	TRUE	Firmicutes	Clostridiales	Clostridiaceae	Clostridium sensu stricto 7	neg	ASV_5146 Clostridium sensu stricto 7
					ASV_5151	-0.0482748	0.680472	0.179694	0.254185	-0.26865	2.67707	0.788199	0.00742689	0.993994	0.0325376	FALSE	TRUE	Verrucomicrobiota	Pedosphaerales	Pedosphaeraceae	Unclassified	pos	ASV_5151 Unclassified
					ASV_5166	0.116186	-1.87794	0.232989	0.329554	0.498678	-5.69844	0.618007	1.20909e-08	0.993994	1.16642e-07	FALSE	TRUE	Bacteroidota	Bacteroidales	Rikenellaceae	Alistipes	neg	ASV_5166 Alistipes
					ASV_5175	-0.0549071	0.783647	0.198517	0.280805	-0.276586	2.79072	0.782098	0.00525912	0.993994	0.0247763	FALSE	TRUE	Gemmatimonadota	Longimicrobiales	Longimicrobiaceae	Unclassified	pos	ASV_5175 Unclassified
					ASV_5193	0.127426	-2.05279	0.246437	0.348571	0.517075	-5.88916	0.605104	3.88157e-09	0.993994	3.82524e-08	FALSE	TRUE	Bacteroidota	Bacteroidales	Prevotellaceae	Prevotellaceae UCG-001	neg	ASV_5193 Prevotellaceae UCG-001
					ASV_5197	-0.0511903	0.725827	0.0635618	0.0899599	-0.805362	8.06834	0.420611	7.12594e-16	0.993994	8.95067e-15	FALSE	TRUE	Acidobacteriota	Vicinamibacterales	Unclassified	Unclassified	pos	ASV_5197 Unclassified
					ASV_5200	-0.0459392	0.644139	0.162289	0.229572	-0.283071	2.80583	0.777123	0.00501871	0.993994	0.0237985	FALSE	TRUE	Acidobacteriota	Subgroup 7	Unclassified	Unclassified	pos	ASV_5200 Unclassified
					ASV_5203	-0.0611698	0.881072	0.128518	0.181816	-0.475962	4.84597	0.634102	1.25995e-06	0.993994	1.10398e-05	FALSE	TRUE	Firmicutes	Lachnospirales	Lachnospiraceae	Unclassified	pos	ASV_5203 Unclassified
					ASV_5204	-0.027603	0.358896	0.0554837	0.0785354	-0.497498	4.56986	0.618838	4.88057e-06	0.993994	4.09873e-05	FALSE	TRUE	Firmicutes	Veillonellales-Selenomonadales	Selenomonadaceae	Mitsuokella	pos	ASV_5204 Mitsuokella
					ASV_5212	0.0931048	-1.51888	0.37204	0.526199	0.250255	-2.88651	0.80239	0.00389544	0.993994	0.0190327	FALSE	TRUE	Unclassified	Unclassified	Unclassified	Unclassified	neg	ASV_5212 Unclassified
					ASV_5214	0.0635442	-1.05902	0.234218	0.331292	0.271304	-3.19665	0.786157	0.00139033	0.993994	0.00788264	FALSE	TRUE	Firmicutes	Lachnospirales	Lachnospiraceae	[Eubacterium] xylanophilum group	neg	ASV_5214 [Eubacterium] xylanophilum group
					ASV_5218	0.0749536	-1.23651	0.247597	0.350212	0.302724	-3.53075	0.7621	0.000414388	0.993994	0.002696	FALSE	TRUE	Bacteroidota	Bacteroidales	Muribaculaceae	Unclassified	neg	ASV_5218 Unclassified
					ASV_5222	-0.0454165	0.636008	0.151486	0.214294	-0.299807	2.96792	0.764324	0.00299824	0.993994	0.0151593	FALSE	TRUE	Actinobacteriota	Gaiellales	Gaiellaceae	Gaiella	pos	ASV_5222 Gaiella
					ASV_5223	0.019578	-0.37507	0.0872445	0.12345	0.224404	-3.03824	0.822443	0.00237967	0.993994	0.0122973	FALSE	TRUE	Firmicutes	Bacillales	Bacillaceae	Bacillus	neg	ASV_5223 Bacillus
					ASV_5224	-0.0550602	0.786028	0.172733	0.244341	-0.31876	3.21693	0.749909	0.00129569	0.993994	0.00742394	FALSE	TRUE	Acidobacteriota	Subgroup 7	Unclassified	Unclassified	pos	ASV_5224 Unclassified
					ASV_5227	-0.0492864	0.696209	0.156871	0.22191	-0.314185	3.13735	0.753381	0.0017048	0.993994	0.00928527	FALSE	TRUE	Firmicutes	Lactobacillales	Enterococcaceae	Unclassified	pos	ASV_5227 Unclassified
					ASV_5256	-0.0643977	0.931287	0.12929	0.182907	-0.498088	5.0916	0.618422	3.55059e-07	0.993994	3.18162e-06	FALSE	TRUE	Acidobacteriota	Vicinamibacterales	Vicinamibacteraceae	Unclassified	pos	ASV_5256 Unclassified
					ASV_5257	-0.0467373	0.656556	0.143864	0.203516	-0.324872	3.22606	0.745278	0.00125508	0.993994	0.00723418	FALSE	TRUE	Proteobacteria	Azospirillales	Inquilinaceae	Inquilinus	pos	ASV_5257 Inquilinus
					ASV_5262	-0.0555491	0.793634	0.147769	0.209038	-0.375919	3.7966	0.706977	0.000146693	0.993994	0.00105726	FALSE	TRUE	Myxococcota	Haliangiales	Haliangiaceae	Haliangium	pos	ASV_5262 Haliangium
					ASV_5263	-0.0449276	0.628402	0.154882	0.219098	-0.290075	2.86813	0.771759	0.00412904	0.993994	0.0200053	FALSE	TRUE	Firmicutes	Lactobacillales	Enterococcaceae	Unclassified	pos	ASV_5263 Unclassified
					ASV_5265	-0.0564414	0.807515	0.164174	0.232238	-0.34379	3.4771	0.731004	0.00050686	0.993994	0.00322521	FALSE	TRUE	Bacteroidota	Cytophagales	Hymenobacteraceae	Pontibacter	pos	ASV_5265 Pontibacter
					ASV_5266	-0.0565976	0.809945	0.195138	0.276026	-0.290039	2.93431	0.771786	0.00334291	0.993994	0.0166513	FALSE	TRUE	Proteobacteria	Salinisphaerales	Solimonadaceae	Polycyclovorans	pos	ASV_5266 Polycyclovorans
					ASV_5269	-0.086311	1.27218	0.0895577	0.126721	-0.963748	10.0392	0.335172	1.02483e-23	0.993994	1.60501e-22	FALSE	TRUE	Firmicutes	Lachnospirales	Lachnospiraceae	Unclassified	pos	ASV_5269 Unclassified
					ASV_5283	-0.0650397	0.941274	0.0937346	0.132627	-0.693871	7.09714	0.487763	1.27369e-12	0.993994	1.44153e-11	FALSE	TRUE	Actinobacteriota	Micromonosporales	Micromonosporaceae	Unclassified	pos	ASV_5283 Unclassified
					ASV_5287	-0.0420693	0.583937	0.140803	0.199188	-0.29878	2.93158	0.765108	0.00337237	0.993994	0.0167579	FALSE	TRUE	Firmicutes	Lachnospirales	Lachnospiraceae	Unclassified	pos	ASV_5287 Unclassified
					ASV_5290	-0.0484882	0.683792	0.188148	0.266141	-0.257713	2.56929	0.796628	0.0101907	0.993994	0.0411033	FALSE	TRUE	Acidobacteriota	Vicinamibacterales	Vicinamibacteraceae	Unclassified	pos	ASV_5290 Unclassified
					ASV_5295	-0.0719052	1.04808	0.20227	0.286112	-0.355491	3.66316	0.722222	0.000249119	0.993994	0.00171853	FALSE	TRUE	Firmicutes	Veillonellales-Selenomonadales	Veillonellaceae	Dialister	pos	ASV_5295 Dialister
					ASV_5302	0.0232641	-0.432411	0.11146	0.157693	0.208721	-2.7421	0.834666	0.0061047	0.993994	0.0277086	FALSE	TRUE	Firmicutes	Bacillales	Bacillaceae	Bacillus	neg	ASV_5302 Bacillus
					ASV_5318	-0.0589904	0.847169	0.180985	0.256011	-0.325941	3.30911	0.744469	0.000935935	0.993994	0.00558732	FALSE	TRUE	Gemmatimonadota	Unclassified	Unclassified	Unclassified	pos	ASV_5318 Unclassified
					ASV_5319	-0.0614791	0.885883	0.177037	0.250428	-0.347267	3.53748	0.728391	0.000403967	0.993994	0.0026361	FALSE	TRUE	Proteobacteria	Rhizobiales	Xanthobacteraceae	Pseudorhodoplanes	pos	ASV_5319 Pseudorhodoplanes
					ASV_5320	-0.0486075	0.685648	0.125249	0.177193	-0.388086	3.86951	0.697952	0.000109056	0.993994	0.000800601	FALSE	TRUE	Firmicutes	Oscillospirales	Ruminococcaceae	Unclassified	pos	ASV_5320 Unclassified
					ASV_5321	-0.0472263	0.664162	0.140011	0.198068	-0.337304	3.3532	0.735888	0.000798823	0.993994	0.0048589	FALSE	TRUE	Desulfobacterota	Desulfovibrionales	Desulfovibrionaceae	Desulfovibrio	pos	ASV_5321 Desulfovibrio
					ASV_5323	0.101493	-1.64937	0.266506	0.376953	0.380829	-4.37554	0.70333	1.21133e-05	0.993994	9.73098e-05	FALSE	TRUE	Firmicutes	Bacillales	Bacillaceae	Bacillus	neg	ASV_5323 Bacillus
					ASV_5326	0.0825967	-1.35541	0.278621	0.394086	0.296448	-3.43938	0.766888	0.000583058	0.993994	0.0036618	FALSE	TRUE	Firmicutes	Lactobacillales	Streptococcaceae	Lactococcus	neg	ASV_5326 Lactococcus
					ASV_5333	0.0859705	-1.40789	0.2239	0.3167	0.383968	-4.44551	0.701002	8.76838e-06	0.993994	7.1496e-05	FALSE	TRUE	Firmicutes	Bacillales	Bacillaceae	Unclassified	neg	ASV_5333 Unclassified
					ASV_5338	-0.0606809	0.873466	0.110711	0.156634	-0.5481	5.57647	0.583623	2.4545e-08	0.993994	2.33675e-07	FALSE	TRUE	Proteobacteria	Enterobacterales	Enterobacteriaceae	Unclassified	pos	ASV_5338 Unclassified
					ASV_5339	-0.0746073	1.09011	0.122303	0.173027	-0.610019	6.30025	0.541849	2.97175e-10	0.993994	3.07506e-09	FALSE	TRUE	Chloroflexi	Chloroflexales	Roseiflexaceae	Unclassified	pos	ASV_5339 Unclassified
					ASV_5342	-0.054262	0.773611	0.200455	0.283544	-0.270695	2.72836	0.786626	0.006365	0.993994	0.0286656	FALSE	TRUE	Proteobacteria	Burkholderiales	Nitrosomonadaceae	MND1	pos	ASV_5342 MND1
					ASV_5343	-0.0692792	1.00723	0.0713325	0.100949	-0.971216	9.9776	0.331441	1.91024e-23	0.993994	2.98629e-22	FALSE	TRUE	Chloroflexi	Unclassified	Unclassified	Unclassified	pos	ASV_5343 Unclassified
					ASV_5350	0.0688153	-1.14102	0.170631	0.241369	0.4033	-4.7273	0.686728	2.27523e-06	0.993994	1.95999e-05	FALSE	TRUE	Firmicutes	Bacillales	Bacillaceae	Bacillus	neg	ASV_5350 Bacillus
					ASV_5352	0.0786396	-1.29385	0.350133	0.495218	0.224599	-2.61269	0.822291	0.00898319	0.993994	0.0376091	FALSE	TRUE	Firmicutes	Bacillales	Bacillaceae	Bacillus	neg	ASV_5352 Bacillus
					ASV_5359	-0.0596693	0.85773	0.216728	0.306558	-0.275319	2.79793	0.783071	0.00514305	0.993994	0.024335	FALSE	TRUE	Acidobacteriota	Vicinamibacterales	Unclassified	Unclassified	pos	ASV_5359 Unclassified
					ASV_5363	-0.0497753	0.703815	0.182401	0.258013	-0.27289	2.72783	0.784938	0.0063753	0.993994	0.0286971	FALSE	TRUE	Acidobacteriota	Vicinamibacterales	Vicinamibacteraceae	Unclassified	pos	ASV_5363 Unclassified
					ASV_5380	-0.047107	0.662306	0.156332	0.221148	-0.301327	2.99486	0.763165	0.00274573	0.993994	0.0139648	FALSE	TRUE	Proteobacteria	Rhizobiales	Xanthobacteraceae	Unclassified	pos	ASV_5380 Unclassified
					ASV_5386	-0.0511903	0.725827	0.099115	0.140236	-0.516474	5.17576	0.605524	2.26982e-07	0.993994	2.05086e-06	FALSE	TRUE	Firmicutes	Lachnospirales	Lachnospiraceae	28-4	pos	ASV_5386 28-4
					ASV_5392	0.057527	-0.965417	0.254747	0.360324	0.22582	-2.6793	0.821341	0.00737753	0.993994	0.0323703	FALSE	TRUE	Firmicutes	Lachnospirales	Lachnospiraceae	Lachnoclostridium	neg	ASV_5392 Lachnoclostridium
					ASV_5393	0.099711	-1.62165	0.355129	0.502284	0.280774	-3.22855	0.778884	0.00124421	0.993994	0.00718106	FALSE	TRUE	Proteobacteria	Burkholderiales	Sutterellaceae	Sutterella	neg	ASV_5393 Sutterella
					ASV_5404	-0.0414862	0.574867	0.147958	0.209306	-0.280392	2.74654	0.779177	0.00602274	0.993994	0.0277086	FALSE	TRUE	Proteobacteria	Pseudomonadales	Pseudomonadaceae	Pseudomonas	pos	ASV_5404 Pseudomonas
					ASV_5406	-0.0592272	0.850852	0.217533	0.307696	-0.272268	2.76524	0.785416	0.00568812	0.993994	0.0264816	FALSE	TRUE	Proteobacteria	Enterobacterales	Enterobacteriaceae	Aquamonas	pos	ASV_5406 Aquamonas
					ASV_5425	-0.064594	0.934339	0.209084	0.295749	-0.308937	3.15924	0.757369	0.00158183	0.993994	0.00872417	FALSE	TRUE	Proteobacteria	Burkholderiales	Nitrosomonadaceae	MND1	pos	ASV_5425 MND1
					ASV_5426	-0.064105	0.926733	0.197108	0.278813	-0.325227	3.32386	0.745009	0.000887811	0.993994	0.00533669	FALSE	TRUE	Firmicutes	Clostridia UCG-014	Unclassified	Unclassified	pos	ASV_5426 Unclassified
					ASV_5436	0.0704728	-1.16681	0.174113	0.246293	0.404753	-4.73747	0.685659	2.16398e-06	0.993994	1.86786e-05	FALSE	TRUE	Acidobacteriota	Unclassified	Unclassified	Unclassified	neg	ASV_5436 Unclassified
					ASV_5440	-0.0684811	0.994808	0.191132	0.270361	-0.358292	3.67956	0.720125	0.00023364	0.993994	0.00161559	FALSE	TRUE	Proteobacteria	Rhizobiales	Xanthobacteraceae	Unclassified	pos	ASV_5440 Unclassified
					ASV_5471	0.0885858	-1.44858	0.397186	0.561761	0.223033	-2.57864	0.82351	0.00991903	0.993994	0.0401753	FALSE	TRUE	Proteobacteria	Pseudomonadales	Moraxellaceae	Acinetobacter	neg	ASV_5471 Acinetobacter
					ASV_5486	-0.0657402	0.952171	0.212759	0.300946	-0.308988	3.16393	0.75733	0.00155655	0.993994	0.00862853	FALSE	TRUE	Gemmatimonadota	Gemmatimonadales	Gemmatimonadaceae	Gemmatimonas	pos	ASV_5486 Gemmatimonas
					ASV_5487	-0.0511903	0.725827	0.159451	0.225558	-0.321041	3.21791	0.748179	0.00129127	0.993994	0.00740841	FALSE	TRUE	Firmicutes	Lachnospirales	Lachnospiraceae	Unclassified	pos	ASV_5487 Unclassified
					ASV_5488	-0.0684207	0.993869	0.0595137	0.0842349	-1.14966	11.7988	0.250282	3.96024e-32	0.993994	7.58202e-31	FALSE	TRUE	Actinobacteriota	Gaiellales	Unclassified	Unclassified	pos	ASV_5488 Unclassified
					ASV_5489	-0.0459392	0.644139	0.149187	0.211044	-0.30793	3.05215	0.758136	0.00227206	0.993994	0.011904	FALSE	TRUE	Firmicutes	Lachnospirales	Lachnospiraceae	Unclassified	pos	ASV_5489 Unclassified
					ASV_5490	-0.0484882	0.683792	0.188148	0.266141	-0.257713	2.56929	0.796628	0.0101907	0.993994	0.0411033	FALSE	TRUE	Bacteroidota	Chitinophagales	Chitinophagaceae	Flavisolibacter	pos	ASV_5490 Flavisolibacter
					ASV_5491	-0.0337465	0.454465	0.118685	0.167909	-0.284337	2.70661	0.776152	0.00679745	0.993994	0.0303771	FALSE	TRUE	Proteobacteria	Gammaproteobacteria Incertae Sedis	Unknown Family	Acidibacter	pos	ASV_5491 Acidibacter
					ASV_5492	-0.0414862	0.574867	0.147958	0.209306	-0.280392	2.74654	0.779177	0.00602274	0.993994	0.0277086	FALSE	TRUE	Proteobacteria	Pseudomonadales	Moraxellaceae	Acinetobacter	pos	ASV_5492 Acinetobacter
					ASV_5493	-0.0507869	0.719552	0.159684	0.225888	-0.318047	3.18544	0.750449	0.00144534	0.993994	0.00810507	FALSE	TRUE	Acidobacteriota	Unclassified	Unclassified	Unclassified	pos	ASV_5493 Unclassified
					ASV_5495	-0.0560915	0.802072	0.185052	0.261763	-0.303112	3.06412	0.761805	0.00218315	0.993994	0.0115285	FALSE	TRUE	Proteobacteria	Reyranellales	Reyranellaceae	Reyranella	pos	ASV_5495 Reyranella
					ASV_5515	-0.0504542	0.714376	0.179743	0.254254	-0.280702	2.80969	0.778939	0.00495891	0.993994	0.0235921	FALSE	TRUE	Proteobacteria	Burkholderiales	Comamonadaceae	Caenimonas	pos	ASV_5515 Caenimonas
					ASV_5522	-0.0486075	0.685648	0.176844	0.250155	-0.274861	2.74089	0.783423	0.00612731	0.993994	0.0277823	FALSE	TRUE	Actinobacteriota	Solirubrobacterales	Solirubrobacteraceae	Parviterribacter	pos	ASV_5522 Parviterribacter
					ASV_5523	-0.0464281	0.651745	0.164129	0.232174	-0.282876	2.80714	0.777272	0.0049983	0.993994	0.0237276	FALSE	TRUE	Bacteroidota	Chitinophagales	Chitinophagaceae	Terrimonas	pos	ASV_5523 Terrimonas
					ASV_5529	0.0731635	-1.20866	0.258983	0.366314	0.282504	-3.29953	0.777557	0.00096846	0.993994	0.00576961	FALSE	TRUE	Firmicutes	Bacillales	Bacillaceae	Virgibacillus	neg	ASV_5529 Virgibacillus
					ASV_5552	-0.0453561	0.635069	0.156385	0.221223	-0.290029	2.87072	0.771794	0.00409539	0.993994	0.0198645	FALSE	TRUE	Gemmatimonadota	Gemmatimonadales	Gemmatimonadaceae	Unclassified	pos	ASV_5552 Unclassified
					ASV_5556	-0.0401654	0.55432	0.154046	0.217915	-0.260737	2.54375	0.794295	0.0109671	0.993994	0.043929	FALSE	TRUE	Proteobacteria	Rhizobiales	Hyphomicrobiaceae	Pedomicrobium	pos	ASV_5556 Pedomicrobium
					ASV_5557	-0.0576092	0.825682	0.209707	0.296628	-0.274713	2.78356	0.783536	0.00537664	0.993994	0.0252478	FALSE	TRUE	Verrucomicrobiota	Chthoniobacterales	Chthoniobacteraceae	Chthoniobacter	pos	ASV_5557 Chthoniobacter
					ASV_5578	0.0996187	-1.62021	0.269326	0.380942	0.369881	-4.25317	0.711471	2.10763e-05	0.993994	0.000166088	FALSE	TRUE	Desulfobacterota	Desulfovibrionales	Desulfovibrionaceae	Desulfovibrio	neg	ASV_5578 Desulfovibrio
					ASV_5592	0.0841446	-1.37949	0.344995	0.487952	0.243901	-2.8271	0.807308	0.00469719	0.993994	0.0225196	FALSE	TRUE	Proteobacteria	Pseudomonadales	Moraxellaceae	Acinetobacter	neg	ASV_5592 Acinetobacter
					ASV_5593	-0.0706605	1.02871	0.194965	0.275781	-0.362427	3.73018	0.717033	0.000191344	0.993994	0.00134888	FALSE	TRUE	Actinobacteriota	Gaiellales	Unclassified	Unclassified	pos	ASV_5593 Unclassified
					ASV_5600	0.0701297	-1.16147	0.274568	0.388354	0.255419	-2.99075	0.7984	0.00278293	0.993994	0.0141375	FALSE	TRUE	Bacteroidota	Bacteroidales	Muribaculaceae	Muribaculum	neg	ASV_5600 Muribaculum
					ASV_5608	-0.0624907	0.90162	0.20397	0.288516	-0.306371	3.12502	0.759322	0.00177792	0.993994	0.00965855	FALSE	TRUE	Gemmatimonadota	Gemmatimonadales	Gemmatimonadaceae	Unclassified	pos	ASV_5608 Unclassified
					ASV_5609	-0.0540486	0.770292	0.167441	0.236857	-0.322792	3.25213	0.746853	0.00114543	0.993994	0.00669089	FALSE	TRUE	Acidobacteriota	Vicinamibacterales	Unclassified	Unclassified	pos	ASV_5609 Unclassified
					ASV_5627	-0.0624907	0.90162	0.180819	0.255776	-0.345599	3.52504	0.729644	0.00042342	0.993994	0.00274449	FALSE	TRUE	Firmicutes	Lachnospirales	Lachnospiraceae	Unclassified	pos	ASV_5627 Unclassified
					ASV_5628	-0.0359259	0.488368	0.109088	0.154339	-0.329328	3.16426	0.741907	0.00155479	0.993994	0.00862426	FALSE	TRUE	Verrucomicrobiota	Opitutales	Opitutaceae	Opitutus	pos	ASV_5628 Opitutus
					ASV_5630	-0.0473204	0.665626	0.13316	0.188379	-0.355366	3.53344	0.722316	0.000410192	0.993994	0.00267271	FALSE	TRUE	Firmicutes	Lachnospirales	Lachnospiraceae	Roseburia	pos	ASV_5630 Roseburia
					ASV_5632	-0.040688	0.562451	0.152323	0.215478	-0.267117	2.61024	0.789379	0.00904777	0.993994	0.0376091	FALSE	TRUE	Actinobacteriota	Solirubrobacterales	Solirubrobacteraceae	Solirubrobacter	pos	ASV_5632 Solirubrobacter
					ASV_5634	-0.0557053	0.796064	0.168275	0.238037	-0.331037	3.34428	0.740616	0.000824956	0.993994	0.00499688	FALSE	TRUE	Bacteroidota	Chitinophagales	Chitinophagaceae	Unclassified	pos	ASV_5634 Unclassified
					ASV_5652	0.0476784	-0.812209	0.210034	0.297091	0.227003	-2.73387	0.820421	0.00625949	0.993994	0.0283077	FALSE	TRUE	Firmicutes	Bacillales	Bacillaceae	Unclassified	neg	ASV_5652 Unclassified
					ASV_5659	-0.0618487	0.891633	0.184505	0.260989	-0.335214	3.41636	0.737463	0.000634636	0.993994	0.00395431	FALSE	TRUE	Gemmatimonadota	Gemmatimonadales	Gemmatimonadaceae	Gemmatimonas	pos	ASV_5659 Gemmatimonas
					ASV_5663	-0.0583312	0.836914	0.215752	0.305178	-0.270362	2.74238	0.786881	0.00609951	0.993994	0.0277086	FALSE	TRUE	Actinobacteriota	Solirubrobacterales	67-14	Unclassified	pos	ASV_5663 Unclassified
					ASV_5664	-0.0535259	0.762161	0.138369	0.195746	-0.386834	3.89362	0.698879	9.87575e-05	0.993994	0.000731176	FALSE	TRUE	Actinobacteriota	Frankiales	Sporichthyaceae	Unclassified	pos	ASV_5664 Unclassified
					ASV_5668	0.0687239	-1.1396	0.254772	0.360358	0.269747	-3.16241	0.787355	0.0015647	0.993994	0.00864615	FALSE	TRUE	Firmicutes	Bacillales	Bacillaceae	Unclassified	neg	ASV_5668 Unclassified
					ASV_5676	-0.0628603	0.90737	0.188077	0.266041	-0.334226	3.41065	0.738209	0.000648092	0.993994	0.0040266	FALSE	TRUE	Chloroflexi	Unclassified	Unclassified	Unclassified	pos	ASV_5676 Unclassified
					ASV_5690	-0.0337465	0.454465	0.118685	0.167909	-0.284337	2.70661	0.776152	0.00679745	0.993994	0.0303771	FALSE	TRUE	Firmicutes	Oscillospirales	[Eubacterium] coprostanoligenes group	Unclassified	pos	ASV_5690 Unclassified
					ASV_5697	-0.0652531	0.944594	0.0912103	0.129058	-0.715414	7.31915	0.474353	2.49539e-13	0.993994	2.87284e-12	FALSE	TRUE	Actinobacteriota	Corynebacteriales	Mycobacteriaceae	Mycobacterium	pos	ASV_5697 Mycobacterium
					ASV_5703	0.12996	-2.09222	0.328855	0.465127	0.395191	-4.49817	0.692702	6.8542e-06	0.993994	5.67397e-05	FALSE	TRUE	Proteobacteria	Sphingomonadales	Sphingomonadaceae	Sphingomonas	neg	ASV_5703 Sphingomonas
					ASV_5704	0.112308	-1.8176	0.366122	0.517829	0.306749	-3.51004	0.759034	0.000448035	0.993994	0.00288148	FALSE	TRUE	Firmicutes	Clostridia vadinBB60 group	Unclassified	Unclassified	neg	ASV_5704 Unclassified
					ASV_5705	0.0232641	-0.432411	0.11146	0.157693	0.208721	-2.7421	0.834666	0.0061047	0.993994	0.0277086	FALSE	TRUE	Firmicutes	Bacillales	Bacillaceae	Bacillus	neg	ASV_5705 Bacillus
					ASV_5716	-0.0503921	0.71341	0.174808	0.247276	-0.288271	2.88507	0.77314	0.00391323	0.993994	0.0191087	FALSE	TRUE	Gemmatimonadota	Unclassified	Unclassified	Unclassified	pos	ASV_5716 Unclassified
					ASV_5718	-0.0423448	0.588223	0.157474	0.222762	-0.268901	2.64059	0.788006	0.00827626	0.993994	0.0358432	FALSE	TRUE	Firmicutes	Lactobacillales	Lactobacillaceae	Leuconostoc	pos	ASV_5718 Leuconostoc
					ASV_5728	0.0833118	-1.36653	0.326281	0.461487	0.255337	-2.96116	0.798462	0.00306486	0.993994	0.0154166	FALSE	TRUE	Firmicutes	Peptostreptococcales-Tissierellales	Peptostreptococcaceae	Romboutsia	neg	ASV_5728 Romboutsia
					ASV_5753	-0.0440353	0.614521	0.163089	0.230703	-0.270008	2.66369	0.787154	0.00772892	0.993994	0.0336741	FALSE	TRUE	Proteobacteria	Sphingomonadales	Sphingomonadaceae	Altererythrobacter	pos	ASV_5753 Altererythrobacter
					ASV_5754	-0.0511903	0.725827	0.169671	0.240011	-0.301704	3.02414	0.762878	0.00249338	0.993994	0.0128088	FALSE	TRUE	Entotheonellaeota	Entotheonellales	Entotheonellaceae	Unclassified	pos	ASV_5754 Unclassified
					ASV_5792	-0.0628603	0.90737	0.111079	0.157155	-0.565905	5.77374	0.571459	7.75305e-09	0.993994	7.56335e-08	FALSE	TRUE	Firmicutes	Lachnospirales	Lachnospiraceae	Dorea	pos	ASV_5792 Dorea
					ASV_5793	-0.0359259	0.488368	0.0782758	0.110767	-0.458965	4.40896	0.646259	1.03866e-05	0.993994	8.39818e-05	FALSE	TRUE	Myxococcota	Polyangiales	Eel-36e1D6	Unclassified	pos	ASV_5793 Unclassified
					ASV_5831	-0.0537393	0.765481	0.114316	0.161731	-0.470096	4.73304	0.638287	2.21179e-06	0.993994	1.90723e-05	FALSE	TRUE	Gemmatimonadota	Longimicrobiales	Longimicrobiaceae	YC-ZSS-LKJ147	pos	ASV_5831 YC-ZSS-LKJ147
					ASV_5838	0.0582007	-0.975898	0.232735	0.329194	0.250073	-2.96451	0.802531	0.0030317	0.993994	0.0152851	FALSE	TRUE	Firmicutes	Bacillales	Bacillaceae	Unclassified	neg	ASV_5838 Unclassified
					ASV_5841	0.0595276	-0.996539	0.181282	0.256431	0.32837	-3.88618	0.742632	0.000101833	0.993994	0.000751383	FALSE	TRUE	Proteobacteria	Burkholderiales	Unclassified	Unclassified	neg	ASV_5841 Unclassified
					ASV_5858	0.052647	-0.889502	0.251662	0.355961	0.209197	-2.49888	0.834294	0.0124588	0.993994	0.0486924	FALSE	TRUE	Proteobacteria	Enterobacterales	Shewanellaceae	Shewanella	neg	ASV_5858 Shewanella
					ASV_5882	-0.0481186	0.678042	0.168309	0.238085	-0.285895	2.8479	0.774959	0.00440085	0.993994	0.0212041	FALSE	TRUE	Bacteroidota	Chitinophagales	Chitinophagaceae	UTBCD1	pos	ASV_5882 UTBCD1
					ASV_5883	-0.0541679	0.772147	0.131902	0.1866	-0.410668	4.13797	0.681316	3.50387e-05	0.993994	0.000270717	FALSE	TRUE	Armatimonadota	Fimbriimonadales	Fimbriimonadaceae	Unclassified	pos	ASV_5883 Unclassified
					ASV_5884	-0.0579616	0.831164	0.209221	0.295942	-0.277035	2.80854	0.781753	0.00497664	0.993994	0.0236636	FALSE	TRUE	Firmicutes	Lachnospirales	Lachnospiraceae	Roseburia	pos	ASV_5884 Roseburia
					ASV_5885	-0.0554298	0.791778	0.0892032	0.12622	-0.621388	6.27303	0.534344	3.54097e-10	0.993994	3.65535e-09	FALSE	TRUE	Gemmatimonadota	Unclassified	Unclassified	Unclassified	pos	ASV_5885 Unclassified
					ASV_5886	-0.0626469	0.90405	0.180126	0.254797	-0.347794	3.54812	0.727995	0.000387987	0.993994	0.00254904	FALSE	TRUE	Actinobacteriota	Unclassified	Unclassified	Unclassified	pos	ASV_5886 Unclassified
					ASV_5901	0.0232641	-0.432411	0.11146	0.157693	0.208721	-2.7421	0.834666	0.0061047	0.993994	0.0277086	FALSE	TRUE	Fusobacteriota	Fusobacteriales	Fusobacteriaceae	Fusobacterium	neg	ASV_5901 Fusobacterium
					ASV_5902	0.0132767	-0.277044	0.0750623	0.106223	0.176876	-2.60813	0.859606	0.00910372	0.993994	0.0376091	FALSE	TRUE	Unclassified	Unclassified	Unclassified	Unclassified	neg	ASV_5902 Unclassified
					ASV_5909	0.072221	-1.194	0.27563	0.389856	0.262022	-3.06267	0.793305	0.00219369	0.993994	0.0115631	FALSE	TRUE	Bacteroidota	Bacteroidales	Bacteroidaceae	Bacteroides	neg	ASV_5909 Bacteroides
					ASV_5952	-0.0516792	0.733433	0.135825	0.192148	-0.380484	3.81702	0.703586	0.000135074	0.993994	0.000981661	FALSE	TRUE	Actinobacteriota	Solirubrobacterales	Solirubrobacteraceae	Solirubrobacter	pos	ASV_5952 Solirubrobacter
					ASV_5954	-0.0467373	0.656556	0.183552	0.259642	-0.254627	2.5287	0.799011	0.0114486	0.993994	0.0450481	FALSE	TRUE	Actinobacteriota	Gaiellales	Gaiellaceae	Gaiella	pos	ASV_5954 Gaiella
					ASV_5967	-0.0397958	0.54857	0.140835	0.199233	-0.282571	2.75341	0.777506	0.00589771	0.993994	0.0272675	FALSE	TRUE	Proteobacteria	Rhodobacterales	Rhodobacteraceae	Oceanicella	pos	ASV_5967 Oceanicella
					ASV_5971	0.0567993	-0.954097	0.226029	0.319711	0.251292	-2.98425	0.801588	0.00284276	0.993994	0.0144245	FALSE	TRUE	Firmicutes	Erysipelotrichales	Erysipelotrichaceae	Allobaculum	neg	ASV_5971 Allobaculum
					ASV_5983	-0.0420693	0.583937	0.159932	0.226239	-0.263045	2.58107	0.792516	0.00984955	0.993994	0.0400049	FALSE	TRUE	Actinobacteriota	Micromonosporales	Micromonosporaceae	Luedemannella	pos	ASV_5983 Luedemannella
					ASV_5984	-0.0428675	0.596354	0.092722	0.131195	-0.462322	4.54554	0.64385	5.47941e-06	0.993994	4.57512e-05	FALSE	TRUE	Bacteroidota	Bacteroidales	Rikenellaceae	Alistipes	pos	ASV_5984 Alistipes
					ASV_5986	-0.0401654	0.55432	0.154046	0.217915	-0.260737	2.54375	0.794295	0.0109671	0.993994	0.043929	FALSE	TRUE	Actinobacteriota	Unclassified	Unclassified	Unclassified	pos	ASV_5986 Unclassified
					ASV_5998	-0.0337465	0.454465	0.118685	0.167909	-0.284337	2.70661	0.776152	0.00679745	0.993994	0.0303771	FALSE	TRUE	RCP2-54	Unclassified	Unclassified	Unclassified	pos	ASV_5998 Unclassified
					ASV_6005	0.0928327	-1.51464	0.196627	0.278132	0.472125	-5.44578	0.636837	5.158e-08	0.993994	4.81045e-07	FALSE	TRUE	Firmicutes	Bacillales	Bacillaceae	Oceanobacillus	neg	ASV_6005 Oceanobacillus
					ASV_6023	-0.065932	0.955155	0.125958	0.178194	-0.523446	5.36019	0.600664	8.31364e-08	0.993994	7.66301e-07	FALSE	TRUE	Proteobacteria	Burkholderiales	Comamonadaceae	Unclassified	pos	ASV_6023 Unclassified
					ASV_6026	-0.0540917	0.770963	0.210018	0.297069	-0.257557	2.59523	0.796749	0.00945278	0.993994	0.0388664	FALSE	TRUE	Patescibacteria	Saccharimonadales	Unclassified	Unclassified	pos	ASV_6026 Unclassified
					ASV_6035	-0.0423448	0.588223	0.157474	0.222762	-0.268901	2.64059	0.788006	0.00827626	0.993994	0.0358432	FALSE	TRUE	Actinobacteriota	Propionibacteriales	Nocardioidaceae	Nocardioides	pos	ASV_6035 Nocardioides
					ASV_6038	-0.0603113	0.867717	0.068556	0.0970223	-0.879738	8.94348	0.379001	3.7711e-19	0.993994	5.27833e-18	FALSE	TRUE	Proteobacteria	Reyranellales	Reyranellaceae	Reyranella	pos	ASV_6038 Reyranella
					ASV_6051	0.0295654	-0.530437	0.14531	0.205561	0.203464	-2.58043	0.838772	0.00986775	0.993994	0.0400049	FALSE	TRUE	Firmicutes	Bacillales	Bacillaceae	Virgibacillus	neg	ASV_6051 Virgibacillus
					ASV_6135	-0.0359259	0.488368	0.126444	0.178881	-0.284126	2.73012	0.776314	0.00633108	0.993994	0.0285424	FALSE	TRUE	Chloroflexi	Unclassified	Unclassified	Unclassified	pos	ASV_6135 Unclassified
					ASV_6138	-0.0569303	0.815121	0.183674	0.259814	-0.309954	3.13733	0.756596	0.00170493	0.993994	0.00928527	FALSE	TRUE	Actinobacteriota	Unclassified	Unclassified	Unclassified	pos	ASV_6138 Unclassified
					ASV_6139	-0.0401654	0.55432	0.154046	0.217915	-0.260737	2.54375	0.794295	0.0109671	0.993994	0.043929	FALSE	TRUE	Proteobacteria	Enterobacterales	Pasteurellaceae	Actinobacillus	pos	ASV_6139 Actinobacillus
					ASV_6174	-0.0463088	0.649889	0.161296	0.228168	-0.287104	2.84829	0.774033	0.00439549	0.993994	0.02119	FALSE	TRUE	Acidobacteriota	Pyrinomonadales	Pyrinomonadaceae	RB41	pos	ASV_6174 RB41
					ASV_6193	0.0358668	-0.628463	0.154112	0.218008	0.232732	-2.88275	0.815969	0.00394217	0.993994	0.0192065	FALSE	TRUE	Firmicutes	Staphylococcales	Staphylococcaceae	Jeotgalicoccus	neg	ASV_6193 Jeotgalicoccus
					ASV_6203	0.10174	-1.6532	0.259046	0.366403	0.392747	-4.51198	0.694506	6.42261e-06	0.993994	5.33193e-05	FALSE	TRUE	Firmicutes	Christensenellales	Christensenellaceae	Christensenellaceae R-7 group	neg	ASV_6203 Christensenellaceae R-7 group
					ASV_6204	0.0132767	-0.277044	0.0750623	0.106223	0.176876	-2.60813	0.859606	0.00910372	0.993994	0.0376091	FALSE	TRUE	Firmicutes	Lachnospirales	Lachnospiraceae	Lachnospiraceae NK4A136 group	neg	ASV_6204 Lachnospiraceae NK4A136 group
					ASV_6217	-0.0528808	0.752125	0.162284	0.229565	-0.325854	3.27631	0.744535	0.00105173	0.993994	0.00620194	FALSE	TRUE	Gemmatimonadota	Unclassified	Unclassified	Unclassified	pos	ASV_6217 Unclassified
					ASV_6219	-0.0418559	0.580617	0.160466	0.226993	-0.26084	2.55786	0.794216	0.0105319	0.993994	0.0423418	FALSE	TRUE	Proteobacteria	Gammaproteobacteria Incertae Sedis	Unknown Family	Acidibacter	pos	ASV_6219 Acidibacter
					ASV_6228	-0.0442487	0.617841	0.172518	0.244038	-0.256487	2.53174	0.797575	0.0113498	0.993994	0.0448728	FALSE	TRUE	Proteobacteria	Burkholderiales	Comamonadaceae	Ramlibacter	pos	ASV_6228 Ramlibacter
					ASV_6279	0.104452	-1.69539	0.27512	0.389135	0.379659	-4.35683	0.704199	1.31961e-05	0.993994	0.000105618	FALSE	TRUE	Proteobacteria	Enterobacterales	Vibrionaceae	Vibrio	neg	ASV_6279 Vibrio
					ASV_6306	-0.0533697	0.759731	0.170717	0.24149	-0.312621	3.14601	0.754568	0.00165514	0.993994	0.00904811	FALSE	TRUE	Proteobacteria	Burkholderiales	Comamonadaceae	Methylibium	pos	ASV_6306 Methylibium
					ASV_6334	0.0580699	-0.973863	0.274567	0.388353	0.211496	-2.50767	0.8325	0.012153	0.993994	0.0475827	FALSE	TRUE	Proteobacteria	Burkholderiales	Rhodocyclaceae	Thauera	neg	ASV_6334 Thauera
					ASV_6349	-0.0428675	0.596354	0.135827	0.19215	-0.315604	3.10358	0.752303	0.00191193	0.993994	0.0102965	FALSE	TRUE	Firmicutes	Lactobacillales	Enterococcaceae	Unclassified	pos	ASV_6349 Unclassified
					ASV_6368	0.0848063	-1.38978	0.342135	0.483907	0.247874	-2.872	0.804232	0.00407878	0.993994	0.019795	FALSE	TRUE	Firmicutes	Lactobacillales	Lactobacillaceae	Loigolactobacillus	neg	ASV_6368 Loigolactobacillus
					ASV_6387	0.0132767	-0.277044	0.0750623	0.106223	0.176876	-2.60813	0.859606	0.00910372	0.993994	0.0376091	FALSE	TRUE	Firmicutes	Lachnospirales	Lachnospiraceae	[Ruminococcus] torques group	neg	ASV_6387 [Ruminococcus] torques group
					ASV_6443	0.0768412	-1.26588	0.324707	0.459261	0.236648	-2.75633	0.81293	0.00584534	0.993994	0.0271179	FALSE	TRUE	Firmicutes	Lachnospirales	Lachnospiraceae	Blautia	neg	ASV_6443 Blautia
					ASV_6447	0.0521555	-0.881856	0.201561	0.285109	0.258758	-3.09305	0.795822	0.0019811	0.993994	0.0105708	FALSE	TRUE	Firmicutes	Bacillales	Planococcaceae	Sporosarcina	neg	ASV_6447 Sporosarcina
					ASV_6448	0.081418	-1.33707	0.362529	0.512748	0.224583	-2.60766	0.822303	0.00911634	0.993994	0.0376255	FALSE	TRUE	Firmicutes	Bacillales	Bacillaceae	Unclassified	neg	ASV_6448 Unclassified
					ASV_6477	-0.0524774	0.74585	0.162637	0.230064	-0.322665	3.24192	0.746949	0.00118729	0.993994	0.00688912	FALSE	TRUE	Proteobacteria	Nitrosococcales	Nitrosococcaceae	wb1-P19	pos	ASV_6477 wb1-P19
					ASV_6512	-0.0516792	0.733433	0.112647	0.159371	-0.458773	4.60205	0.646397	4.18356e-06	0.993994	3.53044e-05	FALSE	TRUE	Firmicutes	Bacillales	Bacillaceae	Unclassified	pos	ASV_6512 Unclassified
					ASV_6518	0.0753559	-1.24277	0.245336	0.347014	0.307154	-3.58132	0.758726	0.000341864	0.993994	0.00226831	FALSE	TRUE	Firmicutes	Bacillales	Bacillaceae	Unclassified	neg	ASV_6518 Unclassified
					ASV_6539	-0.0533697	0.759731	0.170717	0.24149	-0.312621	3.14601	0.754568	0.00165514	0.993994	0.00904811	FALSE	TRUE	Actinobacteriota	Gaiellales	Unclassified	Unclassified	pos	ASV_6539 Unclassified
					ASV_6588	0.0541841	-0.913413	0.251069	0.355123	0.215813	-2.5721	0.829134	0.0101083	0.993994	0.0408277	FALSE	TRUE	Firmicutes	Bacillales	Bacillaceae	Bacillus	neg	ASV_6588 Bacillus
					ASV_6606	-0.056228	0.804195	0.13218	0.186994	-0.425389	4.30065	0.670553	1.70294e-05	0.993994	0.000135302	FALSE	TRUE	Actinobacteriota	Gaiellales	Gaiellaceae	Gaiella	pos	ASV_6606 Gaiella
					ASV_6610	-0.0433564	0.60396	0.115676	0.163655	-0.374808	3.69044	0.707804	0.000223867	0.993994	0.00155543	FALSE	TRUE	Myxococcota	Myxococcales	Myxococcaceae	Cystobacter	pos	ASV_6610 Cystobacter
					ASV_6621	-0.0550264	0.785503	0.217358	0.307448	-0.253161	2.55491	0.800144	0.0106215	0.993994	0.0426823	FALSE	TRUE	Firmicutes	Lachnospirales	Lachnospiraceae	[Eubacterium] hallii group	pos	ASV_6621 [Eubacterium] hallii group
					ASV_6634	0.0132767	-0.277044	0.0750623	0.106223	0.176876	-2.60813	0.859606	0.00910372	0.993994	0.0376091	FALSE	TRUE	Firmicutes	Bacillales	Bacillaceae	Bacillus	neg	ASV_6634 Bacillus
					ASV_6635	0.0899635	-1.47001	0.355237	0.502436	0.253249	-2.92577	0.800076	0.00343609	0.993994	0.0170179	FALSE	TRUE	Firmicutes	Bacillales	Bacillaceae	Unclassified	neg	ASV_6635 Unclassified
					ASV_6655	-0.0431767	0.601165	0.154203	0.218137	-0.28	2.75591	0.779477	0.00585287	0.993994	0.0271179	FALSE	TRUE	Firmicutes	Lactobacillales	Enterococcaceae	Unclassified	pos	ASV_6655 Unclassified
					ASV_6667	0.0763652	-1.25847	0.343098	0.48527	0.222575	-2.59334	0.823866	0.00950478	0.993994	0.0390064	FALSE	TRUE	Proteobacteria	Pseudomonadales	KI89A clade	Unclassified	neg	ASV_6667 Unclassified
					ASV_6676	0.0358668	-0.628463	0.134151	0.189781	0.267361	-3.31152	0.789191	0.000927896	0.993994	0.00554314	FALSE	TRUE	Firmicutes	Bacillales	Bacillaceae	Bacillus	neg	ASV_6676 Bacillus
					ASV_6695	-0.0450469	0.630258	0.138446	0.195854	-0.325375	3.21799	0.744897	0.0012909	0.993994	0.00740841	FALSE	TRUE	Proteobacteria	Dongiales	Dongiaceae	Dongia	pos	ASV_6695 Dongia
					ASV_6703	-0.0623714	0.899764	0.181223	0.256347	-0.34417	3.50994	0.730718	0.0004482	0.993994	0.00288148	FALSE	TRUE	Acidobacteriota	Pyrinomonadales	Pyrinomonadaceae	RB41	pos	ASV_6703 RB41
					ASV_6716	0.0663204	-1.10221	0.30824	0.435972	0.215159	-2.52817	0.829644	0.011466	0.993994	0.0450961	FALSE	TRUE	Actinobacteriota	Coriobacteriales	Atopobiaceae	Atopobium	neg	ASV_6716 Atopobium
					ASV_6723	0.0541841	-0.913413	0.21444	0.303323	0.252677	-3.01136	0.800518	0.00260084	0.993994	0.0133136	FALSE	TRUE	Bacteroidota	Bacteroidales	Rikenellaceae	Alistipes	neg	ASV_6723 Alistipes
					ASV_6741	-0.0428675	0.596354	0.119848	0.169554	-0.357683	3.5172	0.72058	0.000436132	0.993994	0.00281745	FALSE	TRUE	Gemmatimonadota	Gemmatimonadales	Gemmatimonadaceae	Unclassified	pos	ASV_6741 Unclassified
					ASV_6743	-0.0547509	0.781217	0.128699	0.182071	-0.425418	4.29072	0.670532	1.78092e-05	0.993994	0.000141238	FALSE	TRUE	Desulfobacterota	Unclassified	Unclassified	Unclassified	pos	ASV_6743 Unclassified
					ASV_6761	0.0886407	-1.44943	0.384252	0.54347	0.230684	-2.667	0.817561	0.00765319	0.993994	0.0333624	FALSE	TRUE	Firmicutes	Peptostreptococcales-Tissierellales	Family XI	Soehngenia	neg	ASV_6761 Soehngenia
					ASV_6762	0.0624735	-1.04237	0.246178	0.348205	0.253774	-2.99354	0.79967	0.00275763	0.993994	0.0140171	FALSE	TRUE	Actinobacteriota	Streptomycetales	Streptomycetaceae	E1B-B3-114	neg	ASV_6762 E1B-B3-114
					ASV_6777	-0.0689096	1.00148	0.0953939	0.134974	-0.722369	7.41978	0.470067	1.17315e-13	0.993994	1.36689e-12	FALSE	TRUE	Proteobacteria	Tistrellales	Geminicoccaceae	Candidatus Alysiosphaera	pos	ASV_6777 Candidatus Alysiosphaera
					ASV_6783	-0.0376163	0.514666	0.135777	0.192081	-0.277044	2.67943	0.781746	0.00737485	0.993994	0.0323703	FALSE	TRUE	Firmicutes	Lachnospirales	Lachnospiraceae	[Eubacterium] hallii group	pos	ASV_6783 [Eubacterium] hallii group
					ASV_6833	-0.0519885	0.738244	0.166422	0.235417	-0.312389	3.1359	0.754745	0.00171327	0.993994	0.009319	FALSE	TRUE	Acidobacteriota	Vicinamibacterales	Unclassified	Unclassified	pos	ASV_6833 Unclassified
					ASV_6839	-0.0397958	0.54857	0.140835	0.199233	-0.282571	2.75341	0.777506	0.00589771	0.993994	0.0272675	FALSE	TRUE	Gemmatimonadota	Gemmatimonadales	Gemmatimonadaceae	Unclassified	pos	ASV_6839 Unclassified
					ASV_6899	0.0332515	-0.587778	0.119373	0.168883	0.278551	-3.48039	0.78059	0.000500688	0.993994	0.0031906	FALSE	TRUE	Firmicutes	Oscillospirales	Oscillospiraceae	UCG-005	neg	ASV_6899 UCG-005
					ASV_6933	-0.0464281	0.651745	0.130779	0.185012	-0.355013	3.52272	0.72258	0.000427141	0.993994	0.00276655	FALSE	TRUE	Firmicutes	Exiguobacterales	Exiguobacteraceae	Exiguobacterium	pos	ASV_6933 Exiguobacterium
					ASV_6959	0.0923389	-1.50696	0.255069	0.360779	0.362016	-4.17697	0.71734	2.95414e-05	0.993994	0.000230291	FALSE	TRUE	Firmicutes	Lactobacillales	Lactobacillaceae	Lentilactobacillus	neg	ASV_6959 Lentilactobacillus
					ASV_6963	-0.058777	0.843849	0.172564	0.244103	-0.340609	3.45694	0.733398	0.000546356	0.993994	0.00344624	FALSE	TRUE	Methylomirabilota	Rokubacteriales	WX65	Unclassified	pos	ASV_6963 Unclassified
					ASV_6967	0.0447834	-0.767173	0.187517	0.265248	0.238824	-2.89229	0.811242	0.00382449	0.993994	0.0187282	FALSE	TRUE	Actinobacteriota	Coriobacteriales	Eggerthellaceae	Enterorhabdus	neg	ASV_6967 Enterorhabdus
					ASV_6993	-0.0490109	0.691923	0.1699	0.240335	-0.28847	2.879	0.772987	0.00398939	0.993994	0.0193936	FALSE	TRUE	Firmicutes	Lachnospirales	Lachnospiraceae	Unclassified	pos	ASV_6993 Unclassified
					ASV_7018	0.110954	-1.79655	0.30564	0.432295	0.363023	-4.15584	0.716587	3.24095e-05	0.993994	0.000251622	FALSE	TRUE	Proteobacteria	Burkholderiales	Sutterellaceae	Sutterella	neg	ASV_7018 Sutterella
					ASV_7046	-0.0431767	0.601165	0.154203	0.218137	-0.28	2.75591	0.779477	0.00585287	0.993994	0.0271179	FALSE	TRUE	Firmicutes	Lachnospirales	Lachnospiraceae	Unclassified	pos	ASV_7046 Unclassified
					ASV_7051	-0.0381053	0.522272	0.0880477	0.124585	-0.43278	4.19208	0.665175	2.76411e-05	0.993994	0.000216058	FALSE	TRUE	Proteobacteria	Enterobacterales	Enterobacteriaceae	Escherichia-Shigella	pos	ASV_7051 Escherichia-Shigella
					ASV_7059	-0.0581319	0.833813	0.165339	0.233886	-0.351591	3.56505	0.725145	0.000363793	0.993994	0.00240463	FALSE	TRUE	Proteobacteria	Caulobacterales	Caulobacteraceae	Unclassified	pos	ASV_7059 Unclassified
					ASV_7097	-0.05695	0.815428	0.222228	0.314336	-0.256268	2.59412	0.797744	0.00948324	0.993994	0.0389548	FALSE	TRUE	Myxococcota	Haliangiales	Haliangiaceae	Haliangium	pos	ASV_7097 Haliangium
					ASV_7103	-0.0464281	0.651745	0.164129	0.232174	-0.282876	2.80714	0.777272	0.0049983	0.993994	0.0237276	FALSE	TRUE	Acidobacteriota	Vicinamibacterales	Vicinamibacteraceae	Unclassified	pos	ASV_7103 Unclassified
					ASV_7104	-0.0464281	0.651745	0.0746098	0.105583	-0.622278	6.17281	0.533759	6.7086e-10	0.993994	6.82002e-09	FALSE	TRUE	Proteobacteria	Halothiobacillales	Halothiobacillaceae	Thiofaba	pos	ASV_7104 Thiofaba
[truncated: 310 more rows]

## Sheet: Supplementary_table_5
Supplementary table 5. ANCOMBC2 results of differentially abundant ASVs between probiotic compared with placebo (reference group) (Gut)
[truncated: 563 more rows]

## Sheet: Supplementary_table_6
Supplementary table 6. ANCOMBC2 results of differentially abundant ASVs between probiotic compared with placebo (reference group) (Gills)
[truncated: 17 more rows]

[truncated: 1 more sheets: Supplementary_table_7]
